# Supplementary material for: A single amino acid polymorphism in a conserved effector of the multihost blast fungus pathogen expands host-target binding spectrum
Source: PLoS Pathog. 2021 Nov 10;17(11):e1009957. doi: 10.1371/journal.ppat.1009957 (PMC8608293; doi:10.1371/journal.ppat.1009957)
Supplement: S1 File — (FAA) [file ppat.1009957.s006.faa]

>AVR-Pik_80-120
MRVTTFNTFLLTLGTVAVVNAETGNKYIEKRAIDLSRERDPNFFDNPGIPVPECFWFMFKNNVRQDDGTCYSSWKMDMKVGPNWVHIKSDDNCNLSGDFPPGWIVLGKKRPGF
>APikL2_80-120
MRLVTFNTVFLTLGTISIVNAQNEYLDAKKHGIDLSRERAPNFVDHPGIPPSDCFWFLYKNYVRQDAGVCQSDWSFDMKIGQYWVTIHTDEGCRLSGIIPAGWLILGIKRLGF
>AVR-Pik_98-06
MRVTTFNTFLLTLGTVAVVNAETGNKYIEKRAIDLSRERDPNFFDHPGIPVPECFWFMFKNNVRQDAGTCYSSWKMDMKVGPNWVHIKSDDNCNLSGDFPPGWIVLGKKRPGF
>APikL2_98-06
MRLVTFNTVFLTLGTISIVNAQNEYLDAKKHGIDLSRERAPNFVDHPGIPPSDCFWFLYKNYVRQDAGVCQSDWSFDMKIGQYWVTIHTDEGCRLSGIIPAGWLILGIKRLGF
>APikL4_Arcadia_pseudo
LRFTTFNAFFLSLGAIATVNARKDNEIMRKGGIDLSREPDPNFIDHAGTRPAECFWFMYYNGQRIDAGTCYSAWSFGLKVGSSFVDIKTDEDCNLYGTYAPGWIVLGKKRPGF
>AVR-Pik_B157
MRVTTFNTFLLTLGTVAVVNAETGNKYIEKRAIDLSRERDPNFFDNPGIPVPECFWFMFKNNVRQDDGTCYSSWKMDMKVGPNWVHIKSDDNCNLSGDFPPGWIVLGKKRPGF
>APikL2_B2
MRFVTFNTVFLTLGTISIVNAQNEYIDAKKHGIDLSRERAPNFVDHPGIPPSDCFWFLYKNYVRQNAGVCQSDWSFDMKIGQYWVTIHTDEGCRLSGIIPAGWLILGMKRPGF
>APikL5_B2
MRYTSFSAFFLTLGTITTVDAKIENAIVPGFRIDLSREPNPVVYDAPASSVQECFWFMFYNGQRVDAGACHSDWSFGLQVGKRFVQIKTDKKCNLHGTYAPGWIVLGRERDDLNNNQNQRIQGKTITTREGN
>APikL2_B51
MRFVTFNTVFLTLGTISIVNAQNEYIDAKKHGIDLSRERAPNFVDHPGIPPSDCFWFLYKNYVRQNAGVCQSDWSFDMKIGQYWVTIHTDEGCRLSGIIPAGWLILGMKRPGF
>APikL5_B51
MRFTSFNAFFLTLGTIATVNAKIENAIVPGFRIDLSREPNPVVYDAPGSPVQECFWFMFYNGQRVDARACHSGWSFGLQVGKRFVQIKTDKKCNLQGTYAPGWIVLGRERDDLKNNQNQRMQGKTITTREGN
>APikL2_Bd8401
MRLVTFNTVFLTLGTISIVNAQNEYLDAKKHGIDLSRERAPNFVDHPGIPPSDCFWFLYKNYVRQDAGVCQSDWSFEMKIGQYWVTIHTDEGCRLSGIIPAGWLILGIKRLGF
>APikL5_Bd8401_pseudo
FFLTLGTIATANAKIENAIVPGFRIDLSREPRPVVYDAPGSPVQECFWFMFYNGQRVDAGACHSDWSFGLQVGKRFVQIKTDKDCNLHGTYAPGWIVLGIERDDLKNNQNQRIQGKTITTREGN
>APikL2_BdBar16-1
MRFVTFNTVFLTLGTISIVNAQNEYIDAKKHGIDLSRERAPNFVDHPGIPPSDCFWFLYKNYVRQNAGVCQSDWSFDMKIGQYWVTIHTDEGCRLSGIIPAGWLILGMKRPGF
>APikL5_BdBar16-1
MRYTSFSAFFLTLGTITTVDAKIENAIVPGFRIDLSREPNPVVYDAPASSVQECFWFMFYNGQRVDAGACHSDWSFGLQVGKRFVQIKTDKKCNLHGTYAPGWIVLGRERDDLNNNQNQRIQGKTITTREGN
>APikL2_BdJes16-1
MRFVTFNTVFLTLGTISIVNAQNEYIDAKKHGIDLSRERAPNFVDHPGIPPSDCFWFLYKNYVRQNAGVCQSDWSFDMKIGQYWVTIHTDEGCRLSGIIPAGWLILGMKRPGF
>APikL5_BdJes16-1
MRYTSFSAFFLTLGTITTVDAKIENAIVPGFRIDLSREPNPVVYDAPASSVQECFWFMFYNGQRVDAGACHSDWSFGLQVGKRFVQIKTDKKCNLHGTYAPGWIVLGRERDDLNNNQNQRIQGKTITTREGN
>APikL2_BdMeh16-1
MRFVTFNTVFLTLGTISIVNAQNEYIDAKKHGIDLSRERAPNFVDHPGIPPSDCFWFLYKNYVRQNAGVCQSDWSFDMKIGQYWVTIHTDEGCRLSGIIPAGWLILGMKRPGF
>APikL5_BdMeh16-1
MRYTSFSAFFLTLGTITTVDAKIENAIVPGFRIDLSREPNPVVYDAPASSVQECFWFMFYNGQRVDAGACHSDWSFGLQVGKRFVQIKTDKKCNLHGTYAPGWIVLGRERDDLNNNQNQRIQGKTITTREGN
>APikL2_BR130
MRFVTFNTVFLTLGTISIVNAQNEYIDAKKHGIDLSRERAPNFVDHPGIPPSDCFWFLYKNYVRQNAGVCQSDWSFDMKIGQYWVTIHTDEGCRLSGIIPAGWLILGMKRPGF
>APikL5_BR130
MRYTSFSAFFLTLGTITTVDAKIENAIVPGFRIDLSREPNPVVYDAPASSVQECFWFMFYNGQRVDAGACHSDWSFGLQVGKRFVQIKTDKKCNLHGTYAPGWIVLGRERDDLNNNQNQRIQGKTITTREGN
>ApikL2_BR32
MRFVTFNTVFLTLGTISIVNAQNEYIDAKKHGIDLSRERAPNFVDHPGIPPSDCFWFLYKNYVRQNAGVCQSDWSFDMKIGQYWVTIHTDEGCRLSGIIPAGWLILGMKRPGF
>APikL5_BR32
MRYTSFSAFFLTLGTITTVDAKIENAIVPGFRIDLSREPNPVVYDAPASSVQECFWFMFYNGQRVDAGACHSDWSFGLQVGKRFVQIKTDKKCNLHGTYAPGWIVLGRERDDLNNNQNQRIQGKTITTREGN
>ApikL2_BR48
MRFVTFNTVFLTLGTISIVNAQNEYIDAKKHGIDLSRERAPNFVDHPGIPPSDCFWFLYKNYVRQNAGVCQSDWSFDMKIGQYWVTIHTDEGCRLSGIIPAGWLILGMKRPGF
>APikL5_BR48
MRYTSFSAFFLTLGTITTVDAKIENAIVPGFRIDLSREPNPVVYDAPASSVQECFWFMFYNGQRVDAGACHSDWSFGLQVGKRFVQIKTDKKCNLHGTYAPGWIVLGRERDDLNNNQNQRIQGKTITTREGN
>ApikL2_BR58
MRFVTFNTVFLTLGTISIVNAQNEYIDAKKHGIDLSRERAPNFVDHPGIPPSDCFWFLYKNYVRQNAGVCQSDWSFDMKIGQYWVTIHTDEGCRLSGIIPAGWLILGMKRPGF
>APikL5_BR58
MRFTSFNAFFLTLGTIATVNAKIENAIVPGFRIDLSREPNPVVYDAPGSPVQECFWFMFYNGQRVDARACHSGWSFGLQVGKRFVQIKTDKKCNLQGTYAPGWIVLGRERDDLKNNQNQRMQGKTITTREGN
>ApikL2_BR62
MRFVTFNTVFLTLGTISIVNAQNEYIDAKKHGIDLSRERAPNFVDHPGIPPSDCFWFLYKNYVRQNAGVCQSDWSFDMKIGQYWVTIHTDEGCRLSGIIPAGWLILGMKRPGF
>APikL5_BR62
MRFTSFNAFFLTLGTIATVNAKIENAIVPGFRIDLSREPNPVVYDAPGSPVQECFWFMFYNGQRVDARACHSGWSFGLQVGKRFVQIKTDKKCNLQGTYAPGWIVLGRERDDLKNNQNQRMQGKTITTREGN
>APikL2_Br7
MRFVTFNTVFLTLGTISIVNAQNEYIDAKKHGIDLSRERAPNFVDHPGIPPSDCFWFLYKNYVRQNAGVCQSDWSFDMKIGQYWVTIHTDEGCRLSGIIPAGWLILGMKRPGF
>APikL2_B80
MRFVTFNTVFLTLGTISIVNAQNEYIDAKKHGIDLSRERAPNFVDHPGIPPSDCFWFLYKNYVRQNAGVCQSDWSFDMKIGQYWVTIHTDEGCRLSGIIPAGWLILGMKRPGF
>APikL5_B80
MRYTSFSAFFLTLGTITTVDAKIENAIVPGFRIDLSREPNPVVYDAPASSVQECFWFMFYNGQRVDAGACHSDWSFGLQVGKRFVQIKTDKKCNLHGTYAPGWIVLGRERDDLNNNQNQRIQGKTITTREGN
>APikL2_BTBa_B1
MRFVTFNTVFLTLGTISIVNAQNEYIDAKKHGIDLSRERAPNFVDHPGIPPSDCFWFLYKNYVRQNAGVCQSDWSFDMKIGQYWVTIHTDEGCRLSGIIPAGWLILGMKRPGF
>APikL5_BTBa_B1
MRYTSFSAFFLTLGTITTVDAKIENAIVPGFRIDLSREPNPVVYDAPASSVQECFWFMFYNGQRVDAGACHSDWSFGLQVGKRFVQIKTDKKCNLHGTYAPGWIVLGRERDDLNNNQNQRIQGKTITTREGN
>APikL2_BTBa_B2
MRFVTFNTVFLTLGTISIVNAQNEYIDAKKHGIDLSRERAPNFVDHPGIPPSDCFWFLYKNYVRQNAGVCQSDWSFDMKIGQYWVTIHTDEGCRLSGIIPAGWLILGMKRPGF
>APikL5_BTBa_B2
MRYTSFSAFFLTLGTITTVDAKIENAIVPGFRIDLSREPNPVVYDAPASSVQECFWFMFYNGQRVDAGACHSDWSFGLQVGKRFVQIKTDKKCNLHGTYAPGWIVLGRERDDLNNNQNQRIQGKTITTREGN
>ApikL2_BTGP_1b
MRFVTFNTVFLTLGTISIVNAQNEYIDAKKHGIDLSRERAPNFVDHPGIPPSDCFWFLYKNYVRQNAGVCQSDWSFDMKIGQYWVTIHTDEGCRLSGIIPAGWLILGMKRPGF
>APikL5_BTGP_1b
MRYTSFSAFFLTLGTITTVDAKIENAIVPGFRIDLSREPNPVVYDAPASSVQECFWFMFYNGQRVDAGACHSDWSFGLQVGKRFVQIKTDKKCNLHGTYAPGWIVLGRERDDLNNNQNQRIQGKTITTREGN
>ApikL2_BTGP_6e
MRFVTFNTVFLTLGTISIVNAQNEYIDAKKHGIDLSRERAPNFVDHPGIPPSDCFWFLYKNYVRQNAGVCQSDWSFDMKIGQYWVTIHTDEGCRLSGIIPAGWLILGMKRPGF
>APikL5_BTGP_6e
MRYTSFSAFFLTLGTITTVDAKIENAIVPGFRIDLSREPNPVVYDAPASSVQECFWFMFYNGQRVDAGACHSDWSFGLQVGKRFVQIKTDKKCNLHGTYAPGWIVLGRERDDLNNNQNQRIQGKTITTREGN
>APikL2_BTGP_6f
MRFVTFNTVFLTLGTISIVNAQNEYIDAKKHGIDLSRERAPNFVDHPGIPPSDCFWFLYKNYVRQNAGVCQSDWSFDMKIGQYWVTIHTDEGCRLSGIIPAGWLILGMKRPGF
>APikL5_BTGP_6f
MRYTSFSAFFLTLGTITTVDAKIENAIVPGFRIDLSREPNPVVYDAPASSVQECFWFMFYNGQRVDAGACHSDWSFGLQVGKRFVQIKTDKKCNLHGTYAPGWIVLGRERDDLNNNQNQRIQGKTITTREGN
>APikL2_BTGP_6g
MRFVTFNTVFLTLGTISIVNAQNEYIDAKKHGIDLSRERAPNFVDHPGIPPSDCFWFLYKNYVRQNAGVCQSDWSFDMKIGQYWVTIHTDEGCRLSGIIPAGWLILGMKRPGF
>APikL5_BTGP_6g
MRYTSFSAFFLTLGTITTVDAKIENAIVPGFRIDLSREPNPVVYDAPASSVQECFWFMFYNGQRVDAGACHSDWSFGLQVGKRFVQIKTDKKCNLHGTYAPGWIVLGRERDDLNNNQNQRIQGKTITTREGN
>APikL2_BTGP_6h
MRFVTFNTVFLTLGTISIVNAQNEYIDAKKHGIDLSRERAPNFVDHPGIPPSDCFWFLYKNYVRQNAGVCQSDWSFDMKIGQYWVTIHTDEGCRLSGIIPAGWLILGMKRPGF
>APikL5_BTGP_6h
MRYTSFSAFFLTLGTITTVDAKIENAIVPGFRIDLSREPNPVVYDAPASSVQECFWFMFYNGQRVDAGACHSDWSFGLQVGKRFVQIKTDKKCNLHGTYAPGWIVLGRERDDLNNNQNQRIQGKTITTREGN
>APikL2_BTJP4_11
MRFVTFNTVFLTLGTISIVNAQNEYIDAKKHGIDLSRERAPNFVDHPGIPPSDCFWFLYKNYVRQNAGVCQSDWSFDMKIGQYWVTIHTDEGCRLSGIIPAGWLILGMKRPGF
>APikL5_BTJP4_11
MRYTSFSAFFLTLGTITTVDAKIENAIVPGFRIDLSREPNPVVYDAPASSVQECFWFMFYNGQRVDAGACHSDWSFGLQVGKRFVQIKTDKKCNLHGTYAPGWIVLGRERDDLNNNQNQRIQGKTITTREGN
>APikL2_BTJP4_12
MRFVTFNTVFLTLGTISIVNAQNEYIDAKKHGIDLSRERAPNFVDHPGIPPSDCFWFLYKNYVRQNAGVCQSDWSFDMKIGQYWVTIHTDEGCRLSGIIPAGWLILGMKRPGF
>APikL5_BTJP4_12
MRYTSFSAFFLTLGTITTVDAKIENAIVPGFRIDLSREPNPVVYDAPASSVQECFWFMFYNGQRVDAGACHSDWSFGLQVGKRFVQIKTDKKCNLHGTYAPGWIVLGRERDDLNNNQNQRIQGKTITTREGN
>APikL2_BTJP4_16
MRFVTFNTVFLTLGTISIVNAQNEYIDAKKHGIDLSRERAPNFVDHPGIPPSDCFWFLYKNYVRQNAGVCQSDWSFDMKIGQYWVTIHTDEGCRLSGIIPAGWLILGMKRPGF
>APikL5_BTJP4_16
MRYTSFSAFFLTLGTITTVDAKIENAIVPGFRIDLSREPNPVVYDAPASSVQECFWFMFYNGQRVDAGACHSDWSFGLQVGKRFVQIKTDKKCNLHGTYAPGWIVLGRERDDLNNNQNQRIQGKTITTREGN
>APikL2_BTJP4_18
MRFVTFNTVFLTLGTISIVNAQNEYIDAKKHGIDLSRERAPNFVDHPGIPPSDCFWFLYKNYVRQNAGVCQSDWSFDMKIGQYWVTIHTDEGCRLSGIIPAGWLILGMKRPGF
>APikL5_BTJP4_18
MRYTSFSAFFLTLGTITTVDAKIENAIVPGFRIDLSREPNPVVYDAPASSVQECFWFMFYNGQRVDAGACHSDWSFGLQVGKRFVQIKTDKKCNLHGTYAPGWIVLGRERDDLNNNQNQRIQGKTITTREGN
>APikL2_BTJP_4_1
MRFVTFNTVFLTLGTISIVNAQNEYIDAKKHGIDLSRERAPNFVDHPGIPPSDCFWFLYKNYVRQNAGVCQSDWSFDMKIGQYWVTIHTDEGCRLSGIIPAGWLILGMKRPGF
>APikL5_BTJP_4_1
MRYTSFSAFFLTLGTITTVDAKIENAIVPGFRIDLSREPNPVVYDAPASSVQECFWFMFYNGQRVDAGACHSDWSFGLQVGKRFVQIKTDKKCNLHGTYAPGWIVLGRERDDLNNNQNQRIQGKTITTREGN
>APikL2_BTJP4_3
MRFVTFNTVFLTLGTISIVNAQNEYIDAKKHGIDLSRERAPNFVDHPGIPPSDCFWFLYKNYVRQNAGVCQSDWSFDMKIGQYWVTIHTDEGCRLSGIIPAGWLILGMKRPGF
>APikL5_BTJP4_3
MRYTSFSAFFLTLGTITTVDAKIENAIVPGFRIDLSREPNPVVYDAPASSVQECFWFMFYNGQRVDAGACHSDWSFGLQVGKRFVQIKTDKKCNLHGTYAPGWIVLGRERDDLNNNQNQRIQGKTITTREGN
>APikL2_BTJP4_5
MRFVTFNTVFLTLGTISIVNAQNEYIDAKKHGIDLSRERAPNFVDHPGIPPSDCFWFLYKNYVRQNAGVCQSDWSFDMKIGQYWVTIHTDEGCRLSGIIPAGWLILGMKRPGF
>APikL5_BTJP4_5
MRYTSFSAFFLTLGTITTVDAKIENAIVPGFRIDLSREPNPVVYDAPASSVQECFWFMFYNGQRVDAGACHSDWSFGLQVGKRFVQIKTDKKCNLHGTYAPGWIVLGRERDDLNNNQNQRIQGKTITTREGN
>APikL2_BTJP4_6
MRFVTFNTVFLTLGTISIVNAQNEYIDAKKHGIDLSRERAPNFVDHPGIPPSDCFWFLYKNYVRQNAGVCQSDWSFDMKIGQYWVTIHTDEGCRLSGIIPAGWLILGMKRPGF
>APikL5_BTJP4_6
MRYTSFSAFFLTLGTITTVDAKIENAIVPGFRIDLSREPNPVVYDAPASSVQECFWFMFYNGQRVDAGACHSDWSFGLQVGKRFVQIKTDKKCNLHGTYAPGWIVLGRERDDLNNNQNQRIQGKTITTREGN
>APikL2_BTMP_S_13_1
MRFVTFNTVFLTLGTISIVNAQNEYIDAKKHGIDLSRERAPNFVDHPGIPPSDCFWFLYKNYVRQNAGVCQSDWSFDMKIGQYWVTIHTDEGCRLSGIIPAGWLILGMKRPGF
>APikL5_BTMP_S_13_1
MRYTSFSAFFLTLGTITTVDAKIENAIVPGFRIDLSREPNPVVYDAPASSVQECFWFMFYNGQRVDAGACHSDWSFGLQVGKRFVQIKTDKKCNLHGTYAPGWIVLGRERDDLNNNQNQRIQGKTITTREGN
>APikL2_BTMP_S_13_2
MRFVTFNTVFLTLGTISIVNAQNEYIDAKKHGIDLSRERAPNFVDHPGIPPSDCFWFLYKNYVRQNAGVCQSDWSFDMKIGQYWVTIHTDEGCRLSGIIPAGWLILGMKRPGF
>APikL5_BTMP_S_13_2
MRYTSFSAFFLTLGTITTVDAKIENAIVPGFRIDLSREPNPVVYDAPASSVQECFWFMFYNGQRVDAGACHSDWSFGLQVGKRFVQIKTDKKCNLHGTYAPGWIVLGRERDDLNNNQNQRIQGKTITTREGN
>AVR-Pik_BTTrp_5
MRVTTFNTFLLTLGTVAVVNAETGNKYIEKRAIDLSRERDPNFFDHPGIPVPECFWFMFKNNVRQDAGTCYSSWKMDMKVGPNWVHIKSDDNCNLSGDFPPGWIVLGKKRPGF
>AVR-Pik_BTTrp_6
MRVTTFNTFLLTLGTVAVVNAETGNKYIEKRAIDLSRERDPNFFDHPGIPVPECFWFMFKNNVRQDAGTCYSSWKMDMKVGPNWVHIKSDDNCNLSGDFPPGWIVLGKKRPGF
>APikL2_CD156
MRFVTFNTVFLTLGTISIVNAQNEYIDAKKHGIDLSRERAPNFVDHPGIPPSDCFWFLYKNYVRQNAGVCQSDWSFDMKIGQYWVTIHTDEGCRLSGIIPAGWLILGMKRPGF
>APikL5_CD156
MRFTSFNAFFLTLGTIATVNAKIENAIVPGFRIDLSREPNPVVYDAPGSPVQECFWFMFYNGQRVDARACHSGWSFGLQVGKRFVQIKTDKKFNLHGTYAPGWIVLGRERDDLKNNQNQRMQGKTITTREGN
>APikL2_CHRF
MRFVTFNTVFLTLGTISIVNAQNEYIDAKKHGIDLSRERAPNFVDHPGIPPSDCFWFLYKNYVRQNAGVCQSDWSFDMKIGQYWVTIHTDEGCRLSGIIPAGWLILGMKRPGF
>APikL2_CHW
MRFVTFNTVFLTLGTISIVNAQNEYIDAKKHGIDLSRERAPNFVDHPGIPPSDCFWFLYKNYVRQNAGVCQSDWSFDMKIGQYWVTIHTDEGCRLSGIIPAGWLILGMKRPGF
>APikL5_CHW
MRFTSFNAFFLTLGTIATVNAKIENAIVPGFRIDLSREPNPVVYDAPGSPVQECFWFMFYNGQRVDARACHSGWSFGLQVGKRFVQIKTDKKCNLQGTYAPGWIVLGRERDDLKNNQNQRMQGKTITTREGN
>APikL1_DsLIZ
MRSTTLYAFLSILGTINVVNAQTGNPNVEKRGIDLSRERDPDFIDHSGVAQPECFYFMFKNNIRQDAGVCYSSWKLDLKVGPQWVHITTDENCHMSGDFPAGWIVLGKKRPGF
>APikL2_EI9411
MRLVTFNTVFLTLGTISIVNAQNEYLDAKKHGIDLSRERAPNFVDHPGIPPSDCFWFLYKNYVRQDAGVCQSDWSFDMKIGQYWVTIHTDEGCRLSGIIPAGWLILGIKRLGF
>APikL5_EI9411
MRFTSFNAFFLTLGTIATVNAKIENAIVPGFRIDLSREPNPVVYDAPGSPVQECFWFMFYNGQRVDARACHSGWSFGLQVGKRFVQIKTDKKFNLHGTYAPGWIVLGRERDDLKNNQNQRMQGKTITTREGN
>APikL2_EI9604
MRFVTFNTVFLTLGTISIVNAQNEYIDAKKHGIDLSRERAPNFVDHPGIPPSDCFWFLYKNYVRQNAGVCQSDWSFDMKIGQYWVTIHTDEGCRLSGIIPAGWLILGMKRPGF
>APikL5_EI9604
MRFTSFNAFFLTLGTIATVNAKIENAIVPGFRIDLSREPNPVVYDAPGSPVQECFWFMFYNGQRVDARACHSGWSFGLQVGKRFVQIKTDKKFNLHGTYAPGWIVLGRERDDLKNNQNQRMQGKTITTREGN
>APikL2_FH
MRFVTFNTVFLTLGTISIVNAQNEYIDAKKHGIDLSRERAPNFVDHPGIPPSDCFWFLYKNYVRQNAGVCQSDWSFDMKIGQYWVTIHTDEGCRLSGIIPAGWLILGMKRPGF
>APikL5_FH
MRFTSFNAFFLTLGTIATVNAKIENAIVPGFRIDLSREPNPVVYDAPGSPVQECFWFMFYNGQRVDARACHSGWSFGLQVGKRFVQIKTDKKCNLQGTYAPGWIVLGRERDDLKNNQNQRMQGKTITTREGN
>AVR-Pik_FJ81278
MRVTTFNTFLLTLGTVAVVNAETGNKYIEKRAIDLSRERDPNFFDNPGIPVPECFWFMFKNNVRQDAGTCYSSWKMDMKVGPNWVHIKSDDNCNLSGDFPPGWIVLGKKRPGF
>APikL2_FJ81278
MRLVTFNTVFLTLGTISIVNAQNEYLDAKKHGIDLSRERAPNFVDHPGIPPSDCFWFLYKNYVRQDAGVCQSDWSFDMKIGQYWVTIHTDEGCRLSGIIPAGWLILGIKRLGF
>AVR-Pik_FR13_1
MRVTTFNTFLLTLGTVAVVNAETGNKYIEKRAIDLSRERDPNFFDHPGIPVPECFWFMFKNNVRQDAGTCYSSWKMDMKVGPNWVHIKSDDNCNLSGDFPPGWIVLGKKRPGF
>AVR-Pik_FR13_2
MRVTTFNTFLLTLGTVAVVNAETGNKYIEKRAIDLSRERDPNFFDNADIPVPECFWFMFKNNVRQDAGTCYSSWKMDMKVGPNWVHIKSDDNCNLSGDFPPGWIVLGKKRPGF
>APikL2_FR13
MRLVTFNTVFLTLGTISIVNAQNEYLDAKKHGIDLSRERAPNFVDHPGIPPSDCFWFLYKNYVRQDAGVCQSDWSFDMKIGQYWVTIHTDEGCRLSGIIPAGWLILGIKRLGF
>APikL2_G17
MRFVTFNTVFLTLGTISIVNAQNEYIDAKKHGIDLSRERAPNFVDHPGIPPSDCFWFLYKNYVRQNAGVCQSDWSFDMKIGQYWVTIHTDEGCRLSGIIPAGWLILRIKRPGF
>APikL5_G17
MRFTSFNAFFLTLGTIATVNAKIENAIVPGFRIDLSREPNPVVYDAPGSPVQECFWFMFYNGQRVDAGACHSGWSFGLQVGKRFVQIKTDKKCNLHGTYAPGWIVLGRERDDLKNNQNQRMQGKTITTREGN
>APikL4_G22
MRFTTFNAFFLSLGTIATVNARKDNEIMRKGGIDLSREPDPNFIDHAGTPPAECFWFMYYNGQRIDAGTCYSAWSFGLKVGSSFVDIKTDEDCNLYGTYAPGWIVLGKKRPGF
>APikL2_G22
MRLVTFNTVFLTLGTISIVNAQNEYLDAKKHGIDLSRERAPNFVDHPGIPPSDCFWFLYKNYVRQDAGVCQSDWSFDMKIGQYWVTIHTDEGCRLSGIIPAGWLILGIKRLGF
>APikL2_GCA
MRFVTFNTVFLTLGTISIVNAQNEYIDAKKHGIDLSRERAPNFVDHPGIPPSDCFWFLYKNYVRQNAGVCQSDWSFDMKIGQYWVTIHTDEGCRLSGIIPAGWLILGMKRPGF
>APikL5_GCA
MRYTSFSAFFLTLGTITTVDAKIENAIVPGFRIDLSREPNPVVYDAPASSVQECFWFMFYNGQRVDAGACHSDWSFGLQVGKRFVQIKTDKKCNLHGTYAPGWIVLGRERDDLNNNQNQRIQGKTITTREGN
>APikL4_gfsi
MRFTTFNAFFLSLGAIATVNARKDNEIMRKGGIDLSREPDPNFIDHAGTRPAECFWFMYYNGQRIDAGTCYSAWSFGLKVGSSFVDIKTDEDCNLYGTYAPGWIVLGKKRPGF
>APikL2_gfsi
MRLVTFNTVFLTLGTISIVNAQNEYLDAKKHGIDLSRERAPNFVDHPGIPPSDCFWFLYKNYVRQDAGVCQSDWSFDMKIGQYWVTIHTDEGCRLSGIIPAGWLILGIKRLGF
>APikL2_GG11
MRFVTFNTVFLTLGTISIVNAQNEYIDAKKHGIDLSRERAPNFVDHPGIPPSDCFWFLYKNYVRQNAGVCQSDWSFDMKIGQYWVTIHTDEGCRLSGIIPAGWLILGMKRPGF
>APikL5_GG11
MRFTSFNAFFLTLGTIATVNAKIENAIVPGFRIDLSREPNPVVYDAPGSPVQECFWFMFYNGQRVDARACHSGWSFGLQVGKRFVQIKTDKKCNLQGTYAPGWIVLGRERDDLKNNQNQRMQGKTITTREGN
>APikL4_GrF52_pseudo
LRFTTFNAFFLSLGAIATVNARKDNEIMRKGGIDLSREPDPNFIDHAGTRPAECFWFMYYNGQRIDAGTCYSAWSFGLKVGSSFVDIKTDEDCNLYGTYAPGWIVLGKKRPGF
>APikL2_GrF52
MRLVTFNTVFLTLGTISIVNAQNEYLDAKKHGIDLSRERAPNFVDHPGIPPSDCFWFLYKNYVRQDAGVCQSDWSFDMKIGQYWVTIHTDEGCRLSGIIPAGWLILGIKRLGF
>AVR-Pik_Guy11
MRVTTFNTFLLTLGTVAVVNAETGNKYIEKRAIDLSRERDPNFFDNPGIPVPECFWFMFKNNVRQDDGTCYSSWKMDMKVGPNWVHIKSDDNCNLSGDFPPGWIVLGKKRPGF
>AVR-Pik_HN19311
MRVTTFNTFLLTLGTVAVVNAETGNKYIEKRAIDLSRERDPNFFDNPGIPVPECFWFMFKNNVRQDAGTCYSSWKMDMKVGPNWVHIKSDDNCNLSGDFPPGWIVLGKKRPGF
>APikL2_HO
MRFVTFNTVFLTLGTISIVNAQNEYIDAKKHGIDLSRERAPNFVDHPGIPPSDCFWFLYKNYVRQNAGVCQSDWSFDMKIGQYWVTIHTDEGCRLSGIIPAGWLILGMKRPGF
>APikL5_HO
MRFTSFNAFFLTLGTIATVNAKIENAIVPGFRIDLSREPNPVVYDAPGSPVQECFWFMFYNGQRVDARACHSGWSFGLQVGKRFVQIKTDKKCNLQGTYAPGWIVLGRERDDLKNNQNQRMQGKTITTREGN
>APikL2_IA1
MRLVTFNTVFLTLGTISIVNAQNEYLDAKKHGIDLSRERAPNFVDHPGIPPSDCFWFLYKNYVRQDAGVCQSDWSFDMKIGQYWVTIHTDEGCRLSGIIPAGWLILGIKRLGF
>APikL2_IB33_stop
MRLVTFNTVFLTLGTISIVNAQNEYLDAKKHGIDLSR*RAPNFVDHPGIPPSDCFWFLYKNYVRQDAGVCQSDWSFDMKIGQYWVTIHTDEGCRLSGIIPAGWLILGIKRLGF
>AVR-Pik_IB49
MRVTTFNTFLLTLGTVAVVNAETGNKYIEKRAIDLSRERDPNFFDNADIPVPECFWFMFKNNVRQDAGTCYSSWKMDKKVGPNWVHIKSDDNCNLSGDFPPGWIVLGKKRPGF
>APikL2_IB49
MRLVTFNTVFLTLGTISIVNAQNEYLDAKKHGIDLSRERAPNFVDHPGIPPSDCFWFLYKNYVRQDAGVCQSDWSFDMKIGQYWVTIHTDEGCRLSGIIPAGWLILGIKRLGF
>APikL2_IC17_stop
MRLVTFNTVFLTLGTISIVNAQNEYLDAKKHGIDLSR*RAPNFVDHPGIPPSDCFWFLYKNYVRQDAGVCQSDWSFDMKIGQYWVTIHTDEGCRLSGIIPAGWLILGIKRLGF
>APikL2_IE1K_stop
MRLVTFNTVFLTLGTISIVNAQNEYLDAKKHGIDLSR*RAPNFVDHPGIPPSDCFWFLYKNYVRQDAGVCQSDWSFDMKIGQYWVTIHTDEGCRLSGIIPAGWLILGIKRLGF
>AVR-Pik_ina168
MRVTTFNTFLLTLGTVAVVNAETGNKYIEKRAIDLSRERDPNFFDNADIPVPECFWFMFKNNVRQDAGTCYSSWKMDMKVGPNWVHIKSDDNCNLSGDFPPGWIVLGKKRPGF
>APikL2_ina168
MRLVTFNTVFLTLGTISIVNAQNEYLDAKKHGIDLSRERAPNFVDHPGIPPSDCFWFLYKNYVRQDAGVCQSDWSFDMKIGQYWVTIHTDEGCRLSGIIPAGWLILGIKRLGF
>AVR-Pik_KJ201
MRVTTFNTFLLTLGTVAVVNAETGNKYIEKRAIDLSRERDPNFFDHPGIPVPECFWFMFKNNVRQDAGTCYSSWKMDMKVGPNWVHIKSDDNCNLSGDFPPGWIVLGKKRPGF
>APikL2_KJ201
MRLVTFNTVFLTLGTISIVNAQNEYLDAKKHGIDLSRERAPNFVDHPGIPPSDCFWFLYKNYVRQDAGVCQSDWSFDMKIGQYWVTIHTDEGCRLSGIIPAGWLILGIKRLGF
>APikL2_LpKY97
MRFVTFNTVFLTLGTISIVNAQNEYIDAKKHGIDLSRERAPNFVDHPGIPPSDCFWFLYKNYVRQNAGVCQSDWSFDMKIGQYWVTIHTDEGCRLSGIIPAGWLILGMKRPGF
>APikL5_LpKY97
MRFTSFNAFFLTLGTIATVNAKIENAIVPGFRIDLSREPNPVVYDAPGSPVQECFWFMFYNGQRVDARACHSGWSFGLQVGKRFVQIKTDKKCNLQGTYAPGWIVLGRERDDLKNNQNQRMQGKTITTREGN
>AVR-Pik_70-15
MRVTTFNTFLLTLGTVAVVNAETGNKYIEKRAIDLSRERDPNFFDNPGIPVPECFWFMFKNNVRQDDGTCYSSWKMDMKVGPNWVHIKSDDNCNLSGDFPPGWIVLGKKRPGF
>APikL2_MG01
MRLVTFNTVFLTLGTISIVNAQNEYLDAKKHGIDLSRERAPNFVDHPGIPPSDCFWFLYKNYVRQDAGVCQSDWSFDMKIGQYWVTIHTDEGCRLSGIIPAGWLILGIKRLGF
>AVR-Pik_ML33
MRVTTFNTFLLTLGTVAVVNAETGNKYIEKRAIDLSRERDPNFFDNPGIPVPECFWFMFKNNVRQDAGTCYSSWKMDMKVGPNWVHIKSDDNCNLSGDFPPGWIVLGKKRPGF
>APikL2_ML33
MRLVTFNTVFLTLGTISIVNAQNEYLDAKKHGIDLSRERAPNFVDHPGIPPSDCFWFLYKNYVRQDAGVCQSDWSFDMKIGQYWVTIHTDEGCRLSGIIPAGWLILGIKRLGF
>APikL4_MZ5-1-6
MRFTTFNAFFLSLGTIATVNARKDNEIMRKGGIDLSREPDPNFIDHAGTPPAECFWFMYYNGQRIDAGTCYSAWSFGLKVGSSFVDIKTDEDCNLYGTYAPGWIVLGKKRPGF
>APikL2_MZ5-1-6
MRLVTFNTVFLTLGTISIVNAQNEYLDAKKHGIDLSRERAPNFVDHPGIPPSDCFWFLYKNYVRQDAGVCQSDWSFDMKIGQYWVTIHTDEGCRLSGIIPAGWLILGIKRLGF
>APikL2_P131
MRLVTFNTVFLTLGTISIVNAQNEYLDAKKHGIDLSRERAPNFVDHPGIPPSDCFWFLYKNYVRQDAGVCQSDWSFDMKIGQYWVTIHTDEGCRLSGIIPAGWLILGIKRLGF
>APikL2_P28
MRFVTFNTVFLTLGTISIVNAQNEYIDAKKHGIDLSRERAPNFVDHPGIPPSDCFWFLYKNYVRQNAGVCQSDWSFDMKIGQYWVTIHTDEGCRLSGIIPAGWLILGMKRPGF
>APikL5_P28
MRYTSFSAFFLTLGTITTVDAKIENAIVPGFRIDLSREPNPVVYDAPASSVQECFWFMFYNGQRVDAGACHSDWSFGLQVGKRFVQIKTDKKCNLHGTYAPGWIVLGRERDDLNNNQNQRIQGKTITTREGN
>APikL2_P29
MRFVTFNTVFLTLGTISIVNAQNEYIDAKKHGIDLSRERAPNFVDHPGIPPSDCFWFLYKNYVRQNAGVCQSDWSFDMKIGQYWVTIHTDEGCRLSGIIPAGWLILGMKRPGF
>APikL5_P29
MRYTSFSAFFLTLGTITTVDAKIENAIVPGFRIDLSREPNPVVYDAPASSVQECFWFMFYNGQRVDAGACHSDWSFGLQVGKRFVQIKTDKKCNLHGTYAPGWIVLGRERDDLNNNQNQRIQGKTITTREGN
>APikL2_P3
MRFVTFNTVFLTLGTISIVNAQNEYIDAKKHGIDLSRERAPNFVDHPGIPPSDCFWFLYKNYVRQNAGVCQSDWSFDMKIGQYWVTIHTDEGCRLSGIIPAGWLILGMKRPGF
>APikL5_P3
MRYTSFSAFFLTLGTITTVDAKIENAIVPGFRIDLSREPNPVVYDAPASSVQECFWFMFYNGQRVDAGACHSDWSFGLQVGKRFVQIKTDKKCNLHGTYAPGWIVLGRERDDLNNNQNQRIQGKTITTREGN
>APikL2_Pg1213-22
MRFVTFNTVFLTLGTISIVNAQNEYIDAKKHGIDLSRERAPNFVDHPGIPPSDCFWFLYKNYVRQNAGVCQSDWSFDMKIGQYWVTIHTDEGCRLSGIIPAGWLILGMKRPGF
>APikL2_PgKY
MRFVTFNTVFLTLGTISIVNAQNEYIDAKKHGIDLSRERAPNFVDHPGIPPSDCFWFLYKNYVRQNAGVCQSDWSFDMKIGQYWVTIHTDEGCRLSGIIPAGWLILGMKRPGF 
>APikL5_PgKY
MRFTSFNAFFLTLGTIATVNAKIENAIVPGFRIDLSREPNPVVYDAPGSPVQECFWFMFYNGQRVDARACHSGWSFGLQVGKRFVQIKTDKKCNLQGTYAPGWIVLGRERDDLKNNQNQRMQGKTITTREGN
>APikL2_PGPA
MRFVTFNTVFLTLGTISIVNAQNEYIDAKKHGIDLSRERAPNFVDHPGIPPSDCFWFLYKNYVRQNAGVCQSDWSFDMKIGQYWVTIHTDEGCRLSGIIPAGWLILGMKRPGF
>APikL5_PGPA
MRFTSFNAFFLTLGTIATVNAKIENAIVPGFRIDLSREPNPVVYDAPGSPVQECFWFMFYNGQRVDARACHSGWSFGLQVGKRFVQIKTDKKCNLQGTYAPGWIVLGRERDDLKNNQNQRMQGKTITTREGN
>AVR-Pik_PH14_pseudo
MRVTTFNTFLLTLGTVAVVNAETGNKYIEKRAIDLSRERDPNFFDHPGIPVPECFWFMFKNNVRQDAGTCYSSWKMDMKVGPNWVHIKSDDNCNLSGDFPPGWIVLGKKRP
>APikL2_PH14
MRLVTFNTVFLTLGTISIVNAQNEYLDAKKHGIDLSRERAPNFVDHPGIPPSDCFWFLYKNYVRQDAGVCQSDWSFDMKIGQYWVTIHTDEGCRLSGIIPAGWLILGIKRLGF
>APikL2_PH42
MRFVTFNTVFLTLGTISIVNAQNEYIDAKKHGIDLSRERAPNFVDHPGIPPSDCFWFLYKNYVRQNAGVCQSDWSFDMKIGQYWVTIHTDEGCRLSGIIPAGWLILGMKRPGF
>APikL5_PH42
MRFTSFNAFFLTLGTIATVNAKIENAIVPGFRIDLSREPNPVVYDAPGSPVQECFWFMFYNGQRVDARACHSGWSFGLQVGKRFVQIKTDKKFNLHGTYAPGWIVLGRERDDLKNNQNQRMQGKTITTREGN
>APikL2_PL2-1
MRFVTFNTVFLTLGTISIVNAQNEYIDAKKHGIDLSRERAPNFVDHPGIPPSDCFWFLYKNYVRQNAGVCQSDWSFDMKIGQYWVTIHTDEGCRLSGIIPAGWLILGMKRPGF
>APikL2_PL3-1
MRFVTFNTVFLTLGTISIVNAQNEYIDAKKHGIDLSRERAPNFVDHPGIPPSDCFWFLYKNYVRQNAGVCQSDWSFDMKIGQYWVTIHTDEGCRLSGIIPAGWLILGMKRPGF
>APikL3_PM1
MRYATFEAFFLILGTIATVDGKIENAIMRGNYIDLSREPDPNFIDHPGIPKPECFWFMFHDGQRVEAGTCYSNWEFGMQVGPSWVTIQSDEHCNLLGTYTPGWMVLGKKRPGF
>APikL2_PY0925
MRFVTFNTVFLTLGTISIVNAQNEYIDAKKHGIDLSRERAPNFVDHPGIPPSDCFWFLYKNYVRQNAGVCQSDWSFDMKIGQYWVTIHTDEGCRLSGIIPAGWLILGMKRPGF
>APikL5_PY0925
MRYTSFSAFFLTLGTITTVDAKIENAIVPGFRIDLSREPNPVVYDAPASSVQECFWFMFYNGQRVDAGACHSDWSFGLQVGKRFVQIKTDKKCNLHGTYAPGWIVLGRERDDLNNNQNQRIQGKTITTREGN
>APikL2_PY36.1
MRFVTFNTVFLILGTISIVNAQNEYIDAKKHGIDLSRERAPNFVDHPGIPPSDCFWFLYKNYIRQNAGVCQSDWSFDMKIGQYWVTIHTDEGCRLSGIIPAGWLILGIKRPGF
>APikL5_PY36.1
MRYTSFSAFFLTLGTITTVDAKIENAIVPGFRIDLSREPNPVVYDAPASSVQECFWFMFYNGQRVDAGACHSDWSFGLQVGKRFVQIKTDKKCNLHGTYAPGWIVLGRERDDLNNNQNQRIQGKTITTREGN
>APikL2_PY5003
MRFVTFNTVFLTLGTISIVNAQNEYIDAKKHGIDLSRERAPNFVDHPGIPPSDCFWFLYKNYVRQNAGVCQSDWSFDMKIGQYWVTIHTDEGCRLSGIIPAGWLILGMKRPGF
>APikL5_PY5003
MRYTSFSAFFLTLGTITTVDAKIENAIVPGFRIDLSREPNPVVYDAPASSVQECFWFMFYNGQRVDAGACHSDWSFGLQVGKRFVQIKTDKKCNLHGTYAPGWIVLGRERDDLNNNQNQRIQGKTITTREGN
>APikL2_PY5010
MRFVTFNTVFLTLGTISIVNAQNEYIDAKKHGIDLSRERAPNFVDHPGIPPSDCFWFLYKNYVRQNAGVCQSDWSFDMKIGQYWVTIHTDEGCRLSGIIPAGWLILGMKRPGF
>APikL2_PY5033
MRFVTFNTVFLTLGTISIVNAQNEYIDAKKHGIDLSRERAPNFVDHPGIPPSDCFWFLYKNYVRQNAGVCQSDWSFDMKIGQYWVTIHTDEGCRLSGIIPAGWLILGMKRPGF
>APikL5_PY5033
MRYTSFSAFFLTLGTITTVDAKIENAIVPGFRIDLSREPNPVVYDAPASSVQECFWFMFYNGQRVDAGACHSDWSFGLQVGKRFVQIKTDKKCNLHGTYAPGWIVLGRERDDLNNNQNQRIQGKTITTREGN
>APikL2_PY6017
MRFVTFNTVFLTLGTISIVNAQNEYIDAKKHGIDLSRERAPNFVDHPGIPPSDCFWFLYKNYVRQNAGVCQSDWSFDMKIGQYWVTIHTDEGCRLSGIIPAGWLILGMKRPGF
>APikL5_PY6017
MRYTSFSAFFLTLGTITTVDAKIENAIVPGFRIDLSREPNPVVYDAPASSVQECFWFMFYNGQRVDAGACHSDWSFGLQVGKRFVQIKTDKKCNLHGTYAPGWIVLGRERDDLNNNQNQRIQGKTITTREGN
>APikL2_PY6025
MRFVTFNTVFLILGTISIVNAQNEYIDAKKHGIDLSRERAPNFVDHPGIPPSDCFWFLYKNYIRQNAGVCQSDWSFDMKIGQYWVTIHTDEGCRLSGIIPAGWLILGIKRPGF
>APikL5_PY6025
MRYTSFSAFFLTLGTITTVDAKIENAIVPGFRIDLSREPNPVVYDAPASSVQECFWFMFYNGQRVDAGACHSDWSFGLQVGKRFVQIKTDKKCNLHGTYAPGWIVLGRERDDLNNNQNQRIQGKTITTREGN
>APikL2_PY6045
MRFVTFNTVFLILGTISIVNAQNEYIDAKKHGIDLSRERAPNFVDHPGIPPSDCFWFLYKNYIRQNAGVCQSDWSFDMKIGQYWVTIHTDEGCRLSGIIPAGWLILGIKRPGF 
>APikL5_PY6045
MRYTSFSAFFLTLGTITTVDAKIENAIVPGFRIDLSREPNPVVYDAPASSVQECFWFMFYNGQRVDAGACHSDWSFGLQVGKRFVQIKTDKKCNLHGTYAPGWIVLGRERDDLNNNQNQRIQGKTITTREGN
>APikL2_PY86.1
MRFVTFNTVFLTLGTISIVNAQNEYIDAKKHGIDLSRERAPNFVDHPGIPPSDCFWFLYKNYVRQNAGVCQSDWSFDMKIGQYWVTIHTDEGCRLSGIIPAGWLILGMKRPGF
>APikL2_RMg-DI
MRLVTFNTVFLTLGTISIVNAQNEYLDAKKHGIDLSRERAPNFVDHPGIPPSDCFWFLYKNYVRQDAGVCQSDWSFDMKIGQYWVTIHTDEGCRLSGIIPAGWLILGIKRLGF
>APikL2_SSFL02
MRFVTFNTVFLILGTISIVNAQNEYIDAKKHGIDLSRERAPNFVDHPGIPPSDCFWFLYKNYIRQNAGVCQSDWSFDMKIGQYWVTIHTDEGCRLSGIIPAGWLILGIKRPGF
>APikL2_SSFL14-3
MRFVTFNTVFLILGTISIVNAQNEYIDAKKHGIDLSRERAPNFVDHPGIPPSDCFWFLYKNYIRQNAGVCQSDWSFDMKIGQYWVTIHTDEGCRLSGIIPAGWLILGIKRPGF
>APikL4_SV9610-1_pseudo
LRFTTFNAFFLSLGAIATVNARKDNEIMRKGGIDLSREPDPNFIDHAGTRPAECFWFMYYNGQRIDAGTCYSAWSFGLKVGSSFVDIKTDEDCNLYGIYAPGWIVLGKKRPGF
>APikL2_SV9610-1
MRLVTFNTVFLTLGTISIVNAQNEYLDAKKHGIDLSRERAPNFVDHPGIPPSDCFWFLYKNYVRQDAGVCQSDWSFDMKIGQYWVTIHTDEGCRLSGIIPAGWLILGIKRPGF
>APikL4_SV9623-1
MRFTTFNAFFLSLGAIATVNARKDNEIMRKGGIDLSREPDPNFIDHAGTRPAECFWFMYYNGQRIDAGTCYSAWSFGLKVGSSFVDIKTDEDCNLYGTYAPGWIVLGKKRPGF
>APikL2_SV9623-1
MRLVTFNTVFLTLGTISIVNAQNEYLDAKKHGIDLSRERAPNFVDHPGIPPSDCFWFLYKNYVRQDAGVCQSDWSFDMKIGQYWVTIHTDEGCRLSGIIPAGWLILGIKRPGF
>APikL2_T25
MRFVTFNTVFLTLGTISIVNAQNEYIDAKKHGIDLSRERAPNFVDHPGIPPSDCFWFLYKNYVRQNAGVCQSDWSFDMKIGQYWVTIHTDEGCRLSGIIPAGWLILGMKRPGF
>APikL5_T25
MRYTSFSAFFLTLGTITTVDAKIENAIVPGFRIDLSREPNPVVYDAPASSVQECFWFMFYNGQRVDAGACHSDWSFGLQVGKRFVQIKTDKKCNLHGTYAPGWIVLGRERDDLNNNQNQRIQGKTITTREGN
>APikL2_TF05-1
MRFVTFNTVFLTLGTISIVNAQNEYIDAKKHGIDLSRERAPNFVDHPGIPPSDCFWFLYKNYVRQNAGVCQSDWSFDMKIGQYWVTIHTDEGCRLSGIIPAGWLILGMKRPGF
>AVR-Pik_TH12_pseudo
MRVTTFNTFLLTLGTVAVVNAETGNKYIEKRAIDLSRERDPNFFDNPGIPVPECFWFMFKNNVRQDDGTCYSSWKMDMKVGPNWVHIKSDDNCNLSGDFPPGWIVLGK
>APikL2_TH12
MRLVTFNTVFLTLGTISIVNAQNEYLDAKKHGIDLSRERAPNFVDHPGIPPSDCFWFLYKNYVRQDAGVCQSDWSFDMKIGQYWVTIHTDEGCRLSGIIPAGWLILGIKRLGF
>AVR-Pik_TH16
MRVTTFNTFLLTLGTVAVVNAETGNKYIEKRAIDLSRERDPNFFDNPGIPVPECFWFMFKNNVRQDDGTCYSSWKMDMKVGPNWVHIKSDDNCNLSGDFPPGWIVLGKKRPGF
>APikL2_TH16
MRLVTFNTVFLTLGTISIVNAQNEYLDAKKHGIDLSRERAPNFVDHPGIPPSDCFWFLYKNYVRQDAGVCQSDWSFDMKIGQYWVTIHTDEGCRLSGIIPAGWLILGIKRLGF
>APikL4_US71_pseudo
LRFTTFNAFFLSLGAIATVNARKDNEIMRKGGIDLSREPDPNFIDHAGTRPAECFWFMYYNGQRIDAGTCYSAWSFGLKVGSSFVDIKTDEDCNLYGTYAPGWIVLGKKRPGF
>APikL2_US71
MRLVTFNTVFLTLGTISIVNAQNEYLDAKKHGIDLSRERAPNFVDHPGIPPSDCFWFLYKNYVRQDAGVCQSDWSFDMKIGQYWVTIHTDEGCRLSGIIPAGWLILGIKRLGF
>AVR-Pik_v86010
MRVTTFNTFLLTLGTVAVVNAETGNKYIEKRAIDLSRERDPNFFDNPGIPVPECFWFMFKNNVRQDAGTCYSSWKMDMKVGPNWVHIKSDDNCNLSGDFPPGWIVLGKKRPGF
>APikL2_v86010
MRLVTFNTVFLTLGTISIVNAQNEYLDAKKHGIDLSRERAPNFVDHPGIPPSDCFWFLYKNYVRQDAGVCQSDWSFDMKIGQYWVTIHTDEGCRLSGIIPAGWLILGIKRLGF
>AVR-Pik_VO107
MRSTTLYAFLSILGTINVVNAQTGNPNVEKRGIDLSRERDPDFIDHSGVAQPECFYFMFKNNIRQDAGVCYSSWKLDLKVGPQWVHITTDENCHMSGDFPAGWIVLGKKRPGF
>APikL2_WBKY11
MRFVTFNTVFLTLGTISIVNAQNEYIDAKKHGIDLSRERAPNFVDHPGIPPSDCFWFLYKNYVRQNAGVCQSDWSFDMKIGQYWVTIHTDEGCRLSGIIPAGWLILGMKRPGF
>APikL2_WHTQ
MRFVTFNTVFLTLGTISIVNAQNEYIDAKKHGIDLSRERAPNFVDHPGIPPSDCFWFLYKNYVRQNAGVCQSDWSFDMKIGQYWVTIHTDEGCRLSGIIPAGWLILGMKRPGF
>APikL5_WHTQ
MRYTSFSAFFLTLGTITTVDAKIENAIVPGFRIDLSREPNPVVYDAPASSVQECFWFMFYNGQRVDAGACHSDWSFGLQVGKRFVQIKTDKKCNLHGTYAPGWIVLGRERDDLNNNQNQRIQGKTITTREGN
>AVR-Pik_Y34
MRVTTFNTFLLTLGTVAVVNAETGNKYIEKRAIDLSRERDPNFFDNADIPVPECFWFMFKNNVRQDAGTCYSSWKMDMKVGPNWVHIKSDDNCNLSGDFPPGWIVLGKKRPGF
>APikL2_Y34
MRLVTFNTVFLTLGTISIVNAQNEYLDAKKHGIDLSRERAPNFVDHPGIPPSDCFWFLYKNYVRQDAGVCQSDWSFDMKIGQYWVTIHTDEGCRLSGIIPAGWLILGIKRLGF
>APikL4_z2-1
MRFTTFNAFFLSLGTIATVNARKDNEIMRKGGIDLSREPDPNFIDHAGTPPAECFWFMYYNGQRIDAGTCYSAWSFGLKVGSSFVDIKTDEDCNLYGTYAPGWIVLGKKRPGF
>APikL2_z2-1
MRLVTFNTVFLTLGTISIVNAQNEYLDAKKHGIDLSRERAPNFVDHPGIPPSDCFWFLYKNYVRQDAGVCQSDWSFDMKIGQYWVTIHTDEGCRLSGIIPAGWLILGIKRLGF
