# Supplementary material for: A single amino acid polymorphism in a conserved effector of the multihost blast fungus pathogen expands host-target binding spectrum
Source: PLoS Pathog. 2021 Nov 10;17(11):e1009957. doi: 10.1371/journal.ppat.1009957 (PMC8608293; doi:10.1371/journal.ppat.1009957)
Supplement: S2 File. Fasta file of all intact APikL nucleotide sequences — (FNA) [file ppat.1009957.s007.fna]

>AVR-Pik_80-120
ATGCGTGTTACCACTTTTAACACATTCCTTCTCACTTTGGGAACTGTCGCTGTCGTCAATGCCGAAACGGGCAACAAATATATAGAAAAACGCGCTATCGACCTAAGTCGAGAGCGAGACCCTAACTTTTTCGACAACCCTGGTATTCCTGTACCCGAATGTTTTTGGTTTATGTTTAAAAACAACGTACGTCAAGATGATGGAACCTGTTACAGCTCTTGGAAAATGGACATGAAAGTTGGTCCAAACTGGGTCCATATTAAATCAGACGATAATTGCAATTTGTCGGGCGACTTCCCTCCAGGTTGGATTGTTTTGGGGAAAAAAAGGCCCGGCTTT
>APikL2_80-120
ATGCGTCTTGTCACTTTTAACACAGTTTTCCTCACTTTGGGAACCATTAGTATTGTTAACGCTCAAAATGAGTACCTAGATGCGAAAAAGCACGGTATTGACCTAAGCCGAGAACGAGCCCCAAACTTTGTCGACCACCCTGGTATTCCTCCATCCGACTGCTTTTGGTTTTTGTATAAAAACTACGTTCGACAAGATGCCGGGGTTTGTCAGAGCGATTGGTCGTTCGACATGAAAATTGGTCAATACTGGGTTACTATCCATACAGACGAGGGTTGCAGATTGTCAGGCATTATCCCTGCAGGCTGGCTTATTCTGGGAATAAAAAGGCTCGGCTTT
>AVR-Pik_98-06
ATGCGTGTTACCACTTTTAACACATTCCTTCTCACTTTGGGAACTGTCGCTGTCGTCAATGCCGAAACGGGCAACAAATATATAGAAAAACGCGCTATCGACCTAAGTCGAGAGCGAGACCCTAACTTTTTCGACCACCCTGGTATTCCTGTACCCGAATGTTTTTGGTTTATGTTTAAAAACAACGTACGTCAAGATGCTGGAACCTGTTACAGCTCTTGGAAAATGGACATGAAAGTTGGTCCAAACTGGGTCCATATTAAATCAGACGATAATTGCAATTTGTCGGGCGACTTCCCTCCAGGTTGGATTGTTTTGGGGAAAAAAAGGCCCGGCTTT
>APikL2_98-06
ATGCGTCTTGTCACTTTTAACACAGTTTTCCTCACTTTGGGAACCATTAGTATTGTTAACGCTCAAAATGAGTACCTAGATGCGAAAAAGCACGGTATTGACCTAAGCCGAGAACGAGCCCCAAACTTTGTCGACCACCCTGGTATTCCTCCATCCGACTGCTTTTGGTTTTTGTATAAAAACTACGTTCGACAAGATGCCGGGGTTTGTCAGAGCGATTGGTCGTTCGACATGAAAATTGGTCAATACTGGGTTACTATCCATACAGACGAGGGTTGCAGATTGTCAGGCATTATCCCTGCAGGCTGGCTTATTCTGGGAATAAAAAGGCTCGGCTTT
>AVR-Pik_B157
ATGCGTGTTACCACTTTTAACACATTCCTTCTCACTTTGGGAACTGTCGCTGTCGTCAATGCCGAAACGGGCAACAAATATATAGAAAAACGCGCTATCGACCTAAGTCGAGAGCGAGACCCTAACTTTTTCGACAACCCTGGTATTCCTGTACCCGAATGTTTTTGGTTTATGTTTAAAAACAACGTACGTCAAGATGATGGAACCTGTTACAGCTCTTGGAAAATGGACATGAAAGTTGGTCCAAACTGGGTCCATATTAAATCAGACGATAATTGCAATTTGTCGGGCGACTTCCCTCCAGGTTGGATTGTTTTGGGGAAAAAAAGGCCCGGCTTT
>APikL2_B2
ATGCGTTTTGTCACTTTTAACACAGTCTTCCTCACTTTGGGAACCATTAGTATTGTTAACGCTCAAAATGAGTACATAGATGCGAAAAAGCACGGTATTGACCTAAGCCGAGAACGAGCCCCAAACTTTGTCGACCACCCTGGTATTCCTCCATCCGACTGCTTTTGGTTTTTGTATAAAAACTACGTTCGACAAAATGCCGGGGTTTGTCAGAGCGATTGGTCGTTCGACATGAAAATTGGTCAATACTGGGTTACTATCCATACAGACGAGGGTTGCAGATTGTCAGGCATCATCCCTGCAGGCTGGCTTATTCTGGGAATGAAAAGGCCCGGCTTT
>APikL5_B2
ATGCGCTATACGTCTTTCAGCGCTTTTTTTCTTACTCTGGGAACTATTACTACCGTCGACGCCAAAATCGAAAATGCAATTGTGCCAGGTTTTCGTATCGACTTAAGCCGAGAGCCCAACCCTGTTGTCTACGACGCCCCTGCTTCTTCTGTACAAGAGTGCTTTTGGTTCATGTTTTACAACGGGCAAAGGGTAGACGCTGGGGCTTGTCATAGCGATTGGTCGTTTGGATTGCAAGTTGGTAAACGCTTTGTTCAGATTAAAACCGATAAAAAATGCAATTTGCATGGCACTTACGCGCCAGGCTGGATTGTGTTGGGGAGAGAAAGGGATGATTTGAATAATAATCAAAACCAGAGGATACAAGGCAAAACTATTACGACCAGGGAGGGTAAT
>APikL2_B51
ATGCGTTTTGTCACTTTTAACACAGTCTTCCTCACTTTGGGAACCATTAGTATTGTTAACGCTCAAAATGAGTACATAGATGCGAAAAAGCACGGTATTGACCTAAGCCGAGAACGAGCCCCAAACTTTGTCGACCACCCTGGTATTCCTCCATCCGACTGCTTTTGGTTTTTGTATAAAAACTACGTTCGACAAAATGCCGGGGTTTGTCAGAGCGATTGGTCGTTCGACATGAAAATTGGTCAATACTGGGTTACTATCCATACAGACGAGGGTTGCAGATTGTCAGGCATCATCCCTGCAGGCTGGCTTATTCTGGGAATGAAAAGGCCCGGCTTT
>APikL5_B51
ATGCGCTTTACGTCTTTCAACGCTTTTTTTCTTACTCTGGGAACTATTGCTACCGTCAACGCCAAAATCGAAAATGCAATTGTGCCAGGTTTTCGTATCGACTTAAGCCGAGAGCCCAACCCTGTTGTCTACGACGCCCCTGGTTCTCCTGTACAAGAGTGCTTTTGGTTCATGTTTTACAACGGGCAAAGGGTAGACGCTAGGGCTTGTCATAGCGGTTGGTCGTTTGGATTGCAAGTTGGTAAACGCTTTGTTCAGATTAAAACCGATAAAAAATGCAATTTGCAGGGCACTTACGCGCCAGGCTGGATTGTGTTGGGGAGAGAAAGGGATGATTTGAAAAATAATCAAAACCAGAGGATGCAAGGCAAAACTATTACGACCAGAGAGGGTAAT
>APikL2_Bd8401
ATGCGTCTTGTCACTTTTAACACAGTTTTCCTCACTTTGGGAACCATTAGTATTGTTAACGCTCAAAATGAGTACCTAGATGCGAAAAAGCACGGTATTGACCTAAGCCGAGAACGAGCCCCAAACTTTGTCGACCACCCTGGTATTCCTCCATCCGACTGCTTTTGGTTTTTGTATAAAAACTACGTTCGACAAGATGCCGGGGTTTGTCAGAGCGATTGGTCGTTCGAAATGAAAATTGGTCAATACTGGGTTACTATCCATACAGACGAGGGTTGCAGATTGTCAGGCATTATCCCTGCAGGCTGGCTTATTCTGGGAATAAAAAGGCTCGGCTTT
>APikL2_BdBar16-1
ATGCGTTTTGTCACTTTTAACACAGTCTTCCTCACTTTGGGAACCATTAGTATTGTTAACGCTCAAAATGAGTACATAGATGCGAAAAAGCACGGTATTGACCTAAGCCGAGAACGAGCCCCAAACTTTGTCGACCACCCTGGTATTCCTCCATCCGACTGCTTTTGGTTTTTGTATAAAAACTACGTTCGACAAAATGCCGGGGTTTGTCAGAGCGATTGGTCGTTCGACATGAAAATTGGTCAATACTGGGTTACTATCCATACAGACGAGGGTTGCAGATTGTCAGGCATCATCCCTGCAGGCTGGCTTATTCTGGGAATGAAAAGGCCCGGCTTT
>APikL5_BdBar16-1
ATGCGCTATACGTCTTTCAGCGCTTTTTTTCTTACTCTGGGAACTATTACTACCGTCGACGCCAAAATCGAAAATGCAATTGTGCCAGGTTTTCGTATCGACTTAAGCCGAGAGCCCAACCCTGTTGTCTACGACGCCCCTGCTTCTTCTGTACAAGAGTGCTTTTGGTTCATGTTTTACAACGGGCAAAGGGTAGACGCTGGGGCTTGTCATAGCGATTGGTCGTTTGGATTGCAAGTTGGTAAACGCTTTGTTCAGATTAAAACCGATAAAAAATGCAATTTGCATGGCACTTACGCGCCAGGCTGGATTGTGTTGGGGAGAGAAAGGGATGATTTGAATAATAATCAAAACCAGAGGATACAAGGCAAAACTATTACGACCAGGGAGGGTAAT
>APikL2_BdJes16-1
ATGCGTTTTGTCACTTTTAACACAGTCTTCCTCACTTTGGGAACCATTAGTATTGTTAACGCTCAAAATGAGTACATAGATGCGAAAAAGCACGGTATTGACCTAAGCCGAGAACGAGCCCCAAACTTTGTCGACCACCCTGGTATTCCTCCATCCGACTGCTTTTGGTTTTTGTATAAAAACTACGTTCGACAAAATGCCGGGGTTTGTCAGAGCGATTGGTCGTTCGACATGAAAATTGGTCAATACTGGGTTACTATCCATACAGACGAGGGTTGCAGATTGTCAGGCATCATCCCTGCAGGCTGGCTTATTCTGGGAATGAAAAGGCCCGGCTTT
>APikL5_BdJes16-1
ATGCGCTATACGTCTTTCAGCGCTTTTTTTCTTACTCTGGGAACTATTACTACCGTCGACGCCAAAATCGAAAATGCAATTGTGCCAGGTTTTCGTATCGACTTAAGCCGAGAGCCCAACCCTGTTGTCTACGACGCCCCTGCTTCTTCTGTACAAGAGTGCTTTTGGTTCATGTTTTACAACGGGCAAAGGGTAGACGCTGGGGCTTGTCATAGCGATTGGTCGTTTGGATTGCAAGTTGGTAAACGCTTTGTTCAGATTAAAACCGATAAAAAATGCAATTTGCATGGCACTTACGCGCCAGGCTGGATTGTGTTGGGGAGAGAAAGGGATGATTTGAATAATAATCAAAACCAGAGGATACAAGGCAAAACTATTACGACCAGGGAGGGTAAT
>APikL2_BdMeh16-1
ATGCGTTTTGTCACTTTTAACACAGTCTTCCTCACTTTGGGAACCATTAGTATTGTTAACGCTCAAAATGAGTACATAGATGCGAAAAAGCACGGTATTGACCTAAGCCGAGAACGAGCCCCAAACTTTGTCGACCACCCTGGTATTCCTCCATCCGACTGCTTTTGGTTTTTGTATAAAAACTACGTTCGACAAAATGCCGGGGTTTGTCAGAGCGATTGGTCGTTCGACATGAAAATTGGTCAATACTGGGTTACTATCCATACAGACGAGGGTTGCAGATTGTCAGGCATCATCCCTGCAGGCTGGCTTATTCTGGGAATGAAAAGGCCCGGCTTT
>APikL5_BdMeh16-1
ATGCGCTATACGTCTTTCAGCGCTTTTTTTCTTACTCTGGGAACTATTACTACCGTCGACGCCAAAATCGAAAATGCAATTGTGCCAGGTTTTCGTATCGACTTAAGCCGAGAGCCCAACCCTGTTGTCTACGACGCCCCTGCTTCTTCTGTACAAGAGTGCTTTTGGTTCATGTTTTACAACGGGCAAAGGGTAGACGCTGGGGCTTGTCATAGCGATTGGTCGTTTGGATTGCAAGTTGGTAAACGCTTTGTTCAGATTAAAACCGATAAAAAATGCAATTTGCATGGCACTTACGCGCCAGGCTGGATTGTGTTGGGGAGAGAAAGGGATGATTTGAATAATAATCAAAACCAGAGGATACAAGGCAAAACTATTACGACCAGGGAGGGTAAT
>APikL2_Br130
ATGCGTTTTGTCACTTTTAACACAGTCTTCCTCACTTTGGGAACCATTAGTATTGTTAACGCTCAAAATGAGTACATAGATGCGAAAAAGCACGGTATTGACCTAAGCCGAGAACGAGCCCCAAACTTTGTCGACCACCCTGGTATTCCTCCATCCGACTGCTTTTGGTTTTTGTATAAAAACTACGTTCGACAAAATGCCGGGGTTTGTCAGAGCGATTGGTCGTTCGACATGAAAATTGGTCAATACTGGGTTACTATCCATACAGACGAGGGTTGCAGATTGTCAGGCATCATCCCTGCAGGCTGGCTTATTCTGGGAATGAAAAGGCCCGGCTTT
>APikL5_Br130
ATGCGCTATACGTCTTTCAGCGCTTTTTTTCTTACTCTGGGAACTATTACTACCGTCGACGCCAAAATCGAAAATGCAATTGTGCCAGGTTTTCGTATCGACTTAAGCCGAGAGCCCAACCCTGTTGTCTACGACGCCCCTGCTTCTTCTGTACAAGAGTGCTTTTGGTTCATGTTTTACAACGGGCAAAGGGTAGACGCTGGGGCTTGTCATAGCGATTGGTCGTTTGGATTGCAAGTTGGTAAACGCTTTGTTCAGATTAAAACCGATAAAAAATGCAATTTGCATGGCACTTACGCGCCAGGCTGGATTGTGTTGGGGAGAGAAAGGGATGATTTGAATAATAATCAAAACCAGAGGATACAAGGCAAAACTATTACGACCAGGGAGGGTAAT
>APikL2_BR32
ATGCGTTTTGTCACTTTTAACACAGTCTTCCTCACTTTGGGAACCATTAGTATTGTTAACGCTCAAAATGAGTACATAGATGCGAAAAAGCACGGTATTGACCTAAGCCGAGAACGAGCCCCAAACTTTGTCGACCACCCTGGTATTCCTCCATCCGACTGCTTTTGGTTTTTGTATAAAAACTACGTTCGACAAAATGCCGGGGTTTGTCAGAGCGATTGGTCGTTCGACATGAAAATTGGTCAATACTGGGTTACTATCCATACAGACGAGGGTTGCAGATTGTCAGGCATCATCCCTGCAGGCTGGCTTATTCTGGGAATGAAAAGGCCCGGCTTT
>APikL5_BR32
ATGCGCTATACGTCTTTCAGCGCTTTTTTTCTTACTCTGGGAACTATTACTACCGTCGACGCCAAAATCGAAAATGCAATTGTGCCAGGTTTTCGTATCGACTTAAGCCGAGAGCCCAACCCTGTTGTCTACGACGCCCCTGCTTCTTCTGTACAAGAGTGCTTTTGGTTCATGTTTTACAACGGGCAAAGGGTAGACGCTGGGGCTTGTCATAGCGATTGGTCGTTTGGATTGCAAGTTGGTAAACGCTTTGTTCAGATTAAAACCGATAAAAAATGCAATTTGCATGGCACTTACGCGCCAGGCTGGATTGTGTTGGGGAGAGAAAGGGATGATTTGAATAATAATCAAAACCAGAGGATACAAGGCAAAACTATTACGACCAGGGAGGGTAAT
>APikL2_BR48
ATGCGTTTTGTCACTTTTAACACAGTCTTCCTCACTTTGGGAACCATTAGTATTGTTAACGCTCAAAATGAGTACATAGATGCGAAAAAGCACGGTATTGACCTAAGCCGAGAACGAGCCCCAAACTTTGTCGACCACCCTGGTATTCCTCCATCCGACTGCTTTTGGTTTTTGTATAAAAACTACGTTCGACAAAATGCCGGGGTTTGTCAGAGCGATTGGTCGTTCGACATGAAAATTGGTCAATACTGGGTTACTATCCATACAGACGAGGGTTGCAGATTGTCAGGCATCATCCCTGCAGGCTGGCTTATTCTGGGAATGAAAAGGCCCGGCTTT
>APikL5_BR48
ATGCGCTATACGTCTTTCAGCGCTTTTTTTCTTACTCTGGGAACTATTACTACCGTCGACGCCAAAATCGAAAATGCAATTGTGCCAGGTTTTCGTATCGACTTAAGCCGAGAGCCCAACCCTGTTGTCTACGACGCCCCTGCTTCTTCTGTACAAGAGTGCTTTTGGTTCATGTTTTACAACGGGCAAAGGGTAGACGCTGGGGCTTGTCATAGCGATTGGTCGTTTGGATTGCAAGTTGGTAAACGCTTTGTTCAGATTAAAACCGATAAAAAATGCAATTTGCATGGCACTTACGCGCCAGGCTGGATTGTGTTGGGGAGAGAAAGGGATGATTTGAATAATAATCAAAACCAGAGGATACAAGGCAAAACTATTACGACCAGGGAGGGTAAT
>APikL2_BR58
ATGCGTTTTGTCACTTTTAACACAGTCTTCCTCACTTTGGGAACCATTAGTATTGTTAACGCTCAAAATGAGTACATAGATGCGAAAAAGCACGGTATTGACCTAAGCCGAGAACGAGCCCCAAACTTTGTCGACCACCCTGGTATTCCTCCATCCGACTGCTTTTGGTTTTTGTATAAAAACTACGTTCGACAAAATGCCGGGGTTTGTCAGAGCGATTGGTCGTTCGACATGAAAATTGGTCAATACTGGGTTACTATCCATACAGACGAGGGTTGCAGATTGTCAGGCATCATCCCTGCAGGCTGGCTTATTCTGGGAATGAAAAGGCCCGGCTTT
>APikL5_BR58
ATGCGCTTTACGTCTTTCAACGCTTTTTTTCTTACTCTGGGAACTATTGCTACCGTCAACGCCAAAATCGAAAATGCAATTGTGCCAGGTTTTCGTATCGACTTAAGCCGAGAGCCCAACCCTGTTGTCTACGACGCCCCTGGTTCTCCTGTACAAGAGTGCTTTTGGTTCATGTTTTACAACGGGCAAAGGGTAGACGCTAGGGCTTGTCATAGCGGTTGGTCGTTTGGATTGCAAGTTGGTAAACGCTTTGTTCAGATTAAAACCGATAAAAAATGCAATTTGCAGGGCACTTACGCGCCAGGCTGGATTGTGTTGGGGAGAGAAAGGGATGATTTGAAAAATAATCAAAACCAGAGGATGCAAGGCAAAACTATTACGACCAGAGAGGGTAAT
>APikL2_BR62
ATGCGTTTTGTCACTTTTAACACAGTCTTCCTCACTTTGGGAACCATTAGTATTGTTAACGCTCAAAATGAGTACATAGATGCGAAAAAGCACGGTATTGACCTAAGCCGAGAACGAGCCCCAAACTTTGTCGACCACCCTGGTATTCCTCCATCCGACTGCTTTTGGTTTTTGTATAAAAACTACGTTCGACAAAATGCCGGGGTTTGTCAGAGCGATTGGTCGTTCGACATGAAAATTGGTCAATACTGGGTTACTATCCATACAGACGAGGGTTGCAGATTGTCAGGCATCATCCCTGCAGGCTGGCTTATTCTGGGAATGAAAAGGCCCGGCTTT
>APikL5_BR62
ATGCGCTTTACGTCTTTCAACGCTTTTTTTCTTACTCTGGGAACTATTGCTACCGTCAACGCCAAAATCGAAAATGCAATTGTGCCAGGTTTTCGTATCGACTTAAGCCGAGAGCCCAACCCTGTTGTCTACGACGCCCCTGGTTCTCCTGTACAAGAGTGCTTTTGGTTCATGTTTTACAACGGGCAAAGGGTAGACGCTAGGGCTTGTCATAGCGGTTGGTCGTTTGGATTGCAAGTTGGTAAACGCTTTGTTCAGATTAAAACCGATAAAAAATGCAATTTGCAGGGCACTTACGCGCCAGGCTGGATTGTGTTGGGGAGAGAAAGGGATGATTTGAAAAATAATCAAAACCAGAGGATGCAAGGCAAAACTATTACGACCAGAGAGGGTAAT
>APikL2_BR7
ATGCGTTTTGTCACTTTTAACACAGTCTTCCTCACTTTGGGAACCATTAGTATTGTTAACGCTCAAAATGAGTACATAGATGCGAAAAAGCACGGTATTGACCTAAGCCGAGAACGAGCCCCAAACTTTGTCGACCACCCTGGTATTCCTCCATCCGACTGCTTTTGGTTTTTGTATAAAAACTACGTTCGACAAAATGCCGGGGTTTGTCAGAGCGATTGGTCGTTCGACATGAAAATTGGTCAATACTGGGTTACTATCCATACAGACGAGGGTTGCAGATTGTCAGGCATCATCCCTGCAGGCTGGCTTATTCTGGGAATGAAAAGGCCCGGCTTT
>APikL2_BR80
ATGCGTTTTGTCACTTTTAACACAGTCTTCCTCACTTTGGGAACCATTAGTATTGTTAACGCTCAAAATGAGTACATAGATGCGAAAAAGCACGGTATTGACCTAAGCCGAGAACGAGCCCCAAACTTTGTCGACCACCCTGGTATTCCTCCATCCGACTGCTTTTGGTTTTTGTATAAAAACTACGTTCGACAAAATGCCGGGGTTTGTCAGAGCGATTGGTCGTTCGACATGAAAATTGGTCAATACTGGGTTACTATCCATACAGACGAGGGTTGCAGATTGTCAGGCATCATCCCTGCAGGCTGGCTTATTCTGGGAATGAAAAGGCCCGGCTTT
>APikL5_BR80
ATGCGCTATACGTCTTTCAGCGCTTTTTTTCTTACTCTGGGAACTATTACTACCGTCGACGCCAAAATCGAAAATGCAATTGTGCCAGGTTTTCGTATCGACTTAAGCCGAGAGCCCAACCCTGTTGTCTACGACGCCCCTGCTTCTTCTGTACAAGAGTGCTTTTGGTTCATGTTTTACAACGGGCAAAGGGTAGACGCTGGGGCTTGTCATAGCGATTGGTCGTTTGGATTGCAAGTTGGTAAACGCTTTGTTCAGATTAAAACCGATAAAAAATGCAATTTGCATGGCACTTACGCGCCAGGCTGGATTGTGTTGGGGAGAGAAAGGGATGATTTGAATAATAATCAAAACCAGAGGATACAAGGCAAAACTATTACGACCAGGGAGGGTAAT
>APikL2_BTBa_B1
ATGCGTTTTGTCACTTTTAACACAGTCTTCCTCACTTTGGGAACCATTAGTATTGTTAACGCTCAAAATGAGTACATAGATGCGAAAAAGCACGGTATTGACCTAAGCCGAGAACGAGCCCCAAACTTTGTCGACCACCCTGGTATTCCTCCATCCGACTGCTTTTGGTTTTTGTATAAAAACTACGTTCGACAAAATGCCGGGGTTTGTCAGAGCGATTGGTCGTTCGACATGAAAATTGGTCAATACTGGGTTACTATCCATACAGACGAGGGTTGCAGATTGTCAGGCATCATCCCTGCAGGCTGGCTTATTCTGGGAATGAAAAGGCCCGGCTTT
>APikL5_BTBa_B1
ATGCGCTATACGTCTTTCAGCGCTTTTTTTCTTACTCTGGGAACTATTACTACCGTCGACGCCAAAATCGAAAATGCAATTGTGCCAGGTTTTCGTATCGACTTAAGCCGAGAGCCCAACCCTGTTGTCTACGACGCCCCTGCTTCTTCTGTACAAGAGTGCTTTTGGTTCATGTTTTACAACGGGCAAAGGGTAGACGCTGGGGCTTGTCATAGCGATTGGTCGTTTGGATTGCAAGTTGGTAAACGCTTTGTTCAGATTAAAACCGATAAAAAATGCAATTTGCATGGCACTTACGCGCCAGGCTGGATTGTGTTGGGGAGAGAAAGGGATGATTTGAATAATAATCAAAACCAGAGGATACAAGGCAAAACTATTACGACCAGGGAGGGTAAT
>APikL2_BTBa_B2
ATGCGTTTTGTCACTTTTAACACAGTCTTCCTCACTTTGGGAACCATTAGTATTGTTAACGCTCAAAATGAGTACATAGATGCGAAAAAGCACGGTATTGACCTAAGCCGAGAACGAGCCCCAAACTTTGTCGACCACCCTGGTATTCCTCCATCCGACTGCTTTTGGTTTTTGTATAAAAACTACGTTCGACAAAATGCCGGGGTTTGTCAGAGCGATTGGTCGTTCGACATGAAAATTGGTCAATACTGGGTTACTATCCATACAGACGAGGGTTGCAGATTGTCAGGCATCATCCCTGCAGGCTGGCTTATTCTGGGAATGAAAAGGCCCGGCTTT
>APikL5_BTBa_B2
ATGCGCTATACGTCTTTCAGCGCTTTTTTTCTTACTCTGGGAACTATTACTACCGTCGACGCCAAAATCGAAAATGCAATTGTGCCAGGTTTTCGTATCGACTTAAGCCGAGAGCCCAACCCTGTTGTCTACGACGCCCCTGCTTCTTCTGTACAAGAGTGCTTTTGGTTCATGTTTTACAACGGGCAAAGGGTAGACGCTGGGGCTTGTCATAGCGATTGGTCGTTTGGATTGCAAGTTGGTAAACGCTTTGTTCAGATTAAAACCGATAAAAAATGCAATTTGCATGGCACTTACGCGCCAGGCTGGATTGTGTTGGGGAGAGAAAGGGATGATTTGAATAATAATCAAAACCAGAGGATACAAGGCAAAACTATTACGACCAGGGAGGGTAAT
>APikL2_BTGP_1b
ATGCGTTTTGTCACTTTTAACACAGTCTTCCTCACTTTGGGAACCATTAGTATTGTTAACGCTCAAAATGAGTACATAGATGCGAAAAAGCACGGTATTGACCTAAGCCGAGAACGAGCCCCAAACTTTGTCGACCACCCTGGTATTCCTCCATCCGACTGCTTTTGGTTTTTGTATAAAAACTACGTTCGACAAAATGCCGGGGTTTGTCAGAGCGATTGGTCGTTCGACATGAAAATTGGTCAATACTGGGTTACTATCCATACAGACGAGGGTTGCAGATTGTCAGGCATCATCCCTGCAGGCTGGCTTATTCTGGGAATGAAAAGGCCCGGCTTT
>APikL5_BTGP_1b
ATGCGCTATACGTCTTTCAGCGCTTTTTTTCTTACTCTGGGAACTATTACTACCGTCGACGCCAAAATCGAAAATGCAATTGTGCCAGGTTTTCGTATCGACTTAAGCCGAGAGCCCAACCCTGTTGTCTACGACGCCCCTGCTTCTTCTGTACAAGAGTGCTTTTGGTTCATGTTTTACAACGGGCAAAGGGTAGACGCTGGGGCTTGTCATAGCGATTGGTCGTTTGGATTGCAAGTTGGTAAACGCTTTGTTCAGATTAAAACCGATAAAAAATGCAATTTGCATGGCACTTACGCGCCAGGCTGGATTGTGTTGGGGAGAGAAAGGGATGATTTGAATAATAATCAAAACCAGAGGATACAAGGCAAAACTATTACGACCAGGGAGGGTAAT
>APikL2_BTGP_6e
ATGCGTTTTGTCACTTTTAACACAGTCTTCCTCACTTTGGGAACCATTAGTATTGTTAACGCTCAAAATGAGTACATAGATGCGAAAAAGCACGGTATTGACCTAAGCCGAGAACGAGCCCCAAACTTTGTCGACCACCCTGGTATTCCTCCATCCGACTGCTTTTGGTTTTTGTATAAAAACTACGTTCGACAAAATGCCGGGGTTTGTCAGAGCGATTGGTCGTTCGACATGAAAATTGGTCAATACTGGGTTACTATCCATACAGACGAGGGTTGCAGATTGTCAGGCATCATCCCTGCAGGCTGGCTTATTCTGGGAATGAAAAGGCCCGGCTTT
>APikL5_BTGP_6e
ATGCGCTATACGTCTTTCAGCGCTTTTTTTCTTACTCTGGGAACTATTACTACCGTCGACGCCAAAATCGAAAATGCAATTGTGCCAGGTTTTCGTATCGACTTAAGCCGAGAGCCCAACCCTGTTGTCTACGACGCCCCTGCTTCTTCTGTACAAGAGTGCTTTTGGTTCATGTTTTACAACGGGCAAAGGGTAGACGCTGGGGCTTGTCATAGCGATTGGTCGTTTGGATTGCAAGTTGGTAAACGCTTTGTTCAGATTAAAACCGATAAAAAATGCAATTTGCATGGCACTTACGCGCCAGGCTGGATTGTGTTGGGGAGAGAAAGGGATGATTTGAATAATAATCAAAACCAGAGGATACAAGGCAAAACTATTACGACCAGGGAGGGTAAT
>APikL2_BTGP_6f
ATGCGTTTTGTCACTTTTAACACAGTCTTCCTCACTTTGGGAACCATTAGTATTGTTAACGCTCAAAATGAGTACATAGATGCGAAAAAGCACGGTATTGACCTAAGCCGAGAACGAGCCCCAAACTTTGTCGACCACCCTGGTATTCCTCCATCCGACTGCTTTTGGTTTTTGTATAAAAACTACGTTCGACAAAATGCCGGGGTTTGTCAGAGCGATTGGTCGTTCGACATGAAAATTGGTCAATACTGGGTTACTATCCATACAGACGAGGGTTGCAGATTGTCAGGCATCATCCCTGCAGGCTGGCTTATTCTGGGAATGAAAAGGCCCGGCTTT
>APikL5_BTGP_6f
ATGCGCTATACGTCTTTCAGCGCTTTTTTTCTTACTCTGGGAACTATTACTACCGTCGACGCCAAAATCGAAAATGCAATTGTGCCAGGTTTTCGTATCGACTTAAGCCGAGAGCCCAACCCTGTTGTCTACGACGCCCCTGCTTCTTCTGTACAAGAGTGCTTTTGGTTCATGTTTTACAACGGGCAAAGGGTAGACGCTGGGGCTTGTCATAGCGATTGGTCGTTTGGATTGCAAGTTGGTAAACGCTTTGTTCAGATTAAAACCGATAAAAAATGCAATTTGCATGGCACTTACGCGCCAGGCTGGATTGTGTTGGGGAGAGAAAGGGATGATTTGAATAATAATCAAAACCAGAGGATACAAGGCAAAACTATTACGACCAGGGAGGGTAAT
>APikL2_BTGP_6g
ATGCGTTTTGTCACTTTTAACACAGTCTTCCTCACTTTGGGAACCATTAGTATTGTTAACGCTCAAAATGAGTACATAGATGCGAAAAAGCACGGTATTGACCTAAGCCGAGAACGAGCCCCAAACTTTGTCGACCACCCTGGTATTCCTCCATCCGACTGCTTTTGGTTTTTGTATAAAAACTACGTTCGACAAAATGCCGGGGTTTGTCAGAGCGATTGGTCGTTCGACATGAAAATTGGTCAATACTGGGTTACTATCCATACAGACGAGGGTTGCAGATTGTCAGGCATCATCCCTGCAGGCTGGCTTATTCTGGGAATGAAAAGGCCCGGCTTT
>APikL5_BTGP_6g
ATGCGCTATACGTCTTTCAGCGCTTTTTTTCTTACTCTGGGAACTATTACTACCGTCGACGCCAAAATCGAAAATGCAATTGTGCCAGGTTTTCGTATCGACTTAAGCCGAGAGCCCAACCCTGTTGTCTACGACGCCCCTGCTTCTTCTGTACAAGAGTGCTTTTGGTTCATGTTTTACAACGGGCAAAGGGTAGACGCTGGGGCTTGTCATAGCGATTGGTCGTTTGGATTGCAAGTTGGTAAACGCTTTGTTCAGATTAAAACCGATAAAAAATGCAATTTGCATGGCACTTACGCGCCAGGCTGGATTGTGTTGGGGAGAGAAAGGGATGATTTGAATAATAATCAAAACCAGAGGATACAAGGCAAAACTATTACGACCAGGGAGGGTAAT
>APikL2_BTGP_6h
ATGCGTTTTGTCACTTTTAACACAGTCTTCCTCACTTTGGGAACCATTAGTATTGTTAACGCTCAAAATGAGTACATAGATGCGAAAAAGCACGGTATTGACCTAAGCCGAGAACGAGCCCCAAACTTTGTCGACCACCCTGGTATTCCTCCATCCGACTGCTTTTGGTTTTTGTATAAAAACTACGTTCGACAAAATGCCGGGGTTTGTCAGAGCGATTGGTCGTTCGACATGAAAATTGGTCAATACTGGGTTACTATCCATACAGACGAGGGTTGCAGATTGTCAGGCATCATCCCTGCAGGCTGGCTTATTCTGGGAATGAAAAGGCCCGGCTTT
>APikL5_BTGP_6h
ATGCGCTATACGTCTTTCAGCGCTTTTTTTCTTACTCTGGGAACTATTACTACCGTCGACGCCAAAATCGAAAATGCAATTGTGCCAGGTTTTCGTATCGACTTAAGCCGAGAGCCCAACCCTGTTGTCTACGACGCCCCTGCTTCTTCTGTACAAGAGTGCTTTTGGTTCATGTTTTACAACGGGCAAAGGGTAGACGCTGGGGCTTGTCATAGCGATTGGTCGTTTGGATTGCAAGTTGGTAAACGCTTTGTTCAGATTAAAACCGATAAAAAATGCAATTTGCATGGCACTTACGCGCCAGGCTGGATTGTGTTGGGGAGAGAAAGGGATGATTTGAATAATAATCAAAACCAGAGGATACAAGGCAAAACTATTACGACCAGGGAGGGTAAT
>APikL2_BTJP4_11
ATGCGTTTTGTCACTTTTAACACAGTCTTCCTCACTTTGGGAACCATTAGTATTGTTAACGCTCAAAATGAGTACATAGATGCGAAAAAGCACGGTATTGACCTAAGCCGAGAACGAGCCCCAAACTTTGTCGACCACCCTGGTATTCCTCCATCCGACTGCTTTTGGTTTTTGTATAAAAACTACGTTCGACAAAATGCCGGGGTTTGTCAGAGCGATTGGTCGTTCGACATGAAAATTGGTCAATACTGGGTTACTATCCATACAGACGAGGGTTGCAGATTGTCAGGCATCATCCCTGCAGGCTGGCTTATTCTGGGAATGAAAAGGCCCGGCTTT
>APikL5_BTJP4_11
ATGCGCTATACGTCTTTCAGCGCTTTTTTTCTTACTCTGGGAACTATTACTACCGTCGACGCCAAAATCGAAAATGCAATTGTGCCAGGTTTTCGTATCGACTTAAGCCGAGAGCCCAACCCTGTTGTCTACGACGCCCCTGCTTCTTCTGTACAAGAGTGCTTTTGGTTCATGTTTTACAACGGGCAAAGGGTAGACGCTGGGGCTTGTCATAGCGATTGGTCGTTTGGATTGCAAGTTGGTAAACGCTTTGTTCAGATTAAAACCGATAAAAAATGCAATTTGCATGGCACTTACGCGCCAGGCTGGATTGTGTTGGGGAGAGAAAGGGATGATTTGAATAATAATCAAAACCAGAGGATACAAGGCAAAACTATTACGACCAGGGAGGGTAAT
>APikL2_BTJP4_12
ATGCGTTTTGTCACTTTTAACACAGTCTTCCTCACTTTGGGAACCATTAGTATTGTTAACGCTCAAAATGAGTACATAGATGCGAAAAAGCACGGTATTGACCTAAGCCGAGAACGAGCCCCAAACTTTGTCGACCACCCTGGTATTCCTCCATCCGACTGCTTTTGGTTTTTGTATAAAAACTACGTTCGACAAAATGCCGGGGTTTGTCAGAGCGATTGGTCGTTCGACATGAAAATTGGTCAATACTGGGTTACTATCCATACAGACGAGGGTTGCAGATTGTCAGGCATCATCCCTGCAGGCTGGCTTATTCTGGGAATGAAAAGGCCCGGCTTT
>APikL5_BTJP4_12
ATGCGCTATACGTCTTTCAGCGCTTTTTTTCTTACTCTGGGAACTATTACTACCGTCGACGCCAAAATCGAAAATGCAATTGTGCCAGGTTTTCGTATCGACTTAAGCCGAGAGCCCAACCCTGTTGTCTACGACGCCCCTGCTTCTTCTGTACAAGAGTGCTTTTGGTTCATGTTTTACAACGGGCAAAGGGTAGACGCTGGGGCTTGTCATAGCGATTGGTCGTTTGGATTGCAAGTTGGTAAACGCTTTGTTCAGATTAAAACCGATAAAAAATGCAATTTGCATGGCACTTACGCGCCAGGCTGGATTGTGTTGGGGAGAGAAAGGGATGATTTGAATAATAATCAAAACCAGAGGATACAAGGCAAAACTATTACGACCAGGGAGGGTAAT
>APikL2_BTJP4_16
ATGCGTTTTGTCACTTTTAACACAGTCTTCCTCACTTTGGGAACCATTAGTATTGTTAACGCTCAAAATGAGTACATAGATGCGAAAAAGCACGGTATTGACCTAAGCCGAGAACGAGCCCCAAACTTTGTCGACCACCCTGGTATTCCTCCATCCGACTGCTTTTGGTTTTTGTATAAAAACTACGTTCGACAAAATGCCGGGGTTTGTCAGAGCGATTGGTCGTTCGACATGAAAATTGGTCAATACTGGGTTACTATCCATACAGACGAGGGTTGCAGATTGTCAGGCATCATCCCTGCAGGCTGGCTTATTCTGGGAATGAAAAGGCCCGGCTTT
>APikL5_BTJP4_16
ATGCGCTATACGTCTTTCAGCGCTTTTTTTCTTACTCTGGGAACTATTACTACCGTCGACGCCAAAATCGAAAATGCAATTGTGCCAGGTTTTCGTATCGACTTAAGCCGAGAGCCCAACCCTGTTGTCTACGACGCCCCTGCTTCTTCTGTACAAGAGTGCTTTTGGTTCATGTTTTACAACGGGCAAAGGGTAGACGCTGGGGCTTGTCATAGCGATTGGTCGTTTGGATTGCAAGTTGGTAAACGCTTTGTTCAGATTAAAACCGATAAAAAATGCAATTTGCATGGCACTTACGCGCCAGGCTGGATTGTGTTGGGGAGAGAAAGGGATGATTTGAATAATAATCAAAACCAGAGGATACAAGGCAAAACTATTACGACCAGGGAGGGTAAT
>APikL2_BTJP4_18
ATGCGTTTTGTCACTTTTAACACAGTCTTCCTCACTTTGGGAACCATTAGTATTGTTAACGCTCAAAATGAGTACATAGATGCGAAAAAGCACGGTATTGACCTAAGCCGAGAACGAGCCCCAAACTTTGTCGACCACCCTGGTATTCCTCCATCCGACTGCTTTTGGTTTTTGTATAAAAACTACGTTCGACAAAATGCCGGGGTTTGTCAGAGCGATTGGTCGTTCGACATGAAAATTGGTCAATACTGGGTTACTATCCATACAGACGAGGGTTGCAGATTGTCAGGCATCATCCCTGCAGGCTGGCTTATTCTGGGAATGAAAAGGCCCGGCTTT
>APikL5_BTJP4_18
ATGCGCTATACGTCTTTCAGCGCTTTTTTTCTTACTCTGGGAACTATTACTACCGTCGACGCCAAAATCGAAAATGCAATTGTGCCAGGTTTTCGTATCGACTTAAGCCGAGAGCCCAACCCTGTTGTCTACGACGCCCCTGCTTCTTCTGTACAAGAGTGCTTTTGGTTCATGTTTTACAACGGGCAAAGGGTAGACGCTGGGGCTTGTCATAGCGATTGGTCGTTTGGATTGCAAGTTGGTAAACGCTTTGTTCAGATTAAAACCGATAAAAAATGCAATTTGCATGGCACTTACGCGCCAGGCTGGATTGTGTTGGGGAGAGAAAGGGATGATTTGAATAATAATCAAAACCAGAGGATACAAGGCAAAACTATTACGACCAGGGAGGGTAAT
>APikL2_BTJP_4_1
ATGCGTTTTGTCACTTTTAACACAGTCTTCCTCACTTTGGGAACCATTAGTATTGTTAACGCTCAAAATGAGTACATAGATGCGAAAAAGCACGGTATTGACCTAAGCCGAGAACGAGCCCCAAACTTTGTCGACCACCCTGGTATTCCTCCATCCGACTGCTTTTGGTTTTTGTATAAAAACTACGTTCGACAAAATGCCGGGGTTTGTCAGAGCGATTGGTCGTTCGACATGAAAATTGGTCAATACTGGGTTACTATCCATACAGACGAGGGTTGCAGATTGTCAGGCATCATCCCTGCAGGCTGGCTTATTCTGGGAATGAAAAGGCCCGGCTTT
>APikL5_BTJP_4_1
ATGCGCTATACGTCTTTCAGCGCTTTTTTTCTTACTCTGGGAACTATTACTACCGTCGACGCCAAAATCGAAAATGCAATTGTGCCAGGTTTTCGTATCGACTTAAGCCGAGAGCCCAACCCTGTTGTCTACGACGCCCCTGCTTCTTCTGTACAAGAGTGCTTTTGGTTCATGTTTTACAACGGGCAAAGGGTAGACGCTGGGGCTTGTCATAGCGATTGGTCGTTTGGATTGCAAGTTGGTAAACGCTTTGTTCAGATTAAAACCGATAAAAAATGCAATTTGCATGGCACTTACGCGCCAGGCTGGATTGTGTTGGGGAGAGAAAGGGATGATTTGAATAATAATCAAAACCAGAGGATACAAGGCAAAACTATTACGACCAGGGAGGGTAAT
>APikL2_BTJP4_3
ATGCGTTTTGTCACTTTTAACACAGTCTTCCTCACTTTGGGAACCATTAGTATTGTTAACGCTCAAAATGAGTACATAGATGCGAAAAAGCACGGTATTGACCTAAGCCGAGAACGAGCCCCAAACTTTGTCGACCACCCTGGTATTCCTCCATCCGACTGCTTTTGGTTTTTGTATAAAAACTACGTTCGACAAAATGCCGGGGTTTGTCAGAGCGATTGGTCGTTCGACATGAAAATTGGTCAATACTGGGTTACTATCCATACAGACGAGGGTTGCAGATTGTCAGGCATCATCCCTGCAGGCTGGCTTATTCTGGGAATGAAAAGGCCCGGCTTT
>APikL5_BTJP4_3
ATGCGCTATACGTCTTTCAGCGCTTTTTTTCTTACTCTGGGAACTATTACTACCGTCGACGCCAAAATCGAAAATGCAATTGTGCCAGGTTTTCGTATCGACTTAAGCCGAGAGCCCAACCCTGTTGTCTACGACGCCCCTGCTTCTTCTGTACAAGAGTGCTTTTGGTTCATGTTTTACAACGGGCAAAGGGTAGACGCTGGGGCTTGTCATAGCGATTGGTCGTTTGGATTGCAAGTTGGTAAACGCTTTGTTCAGATTAAAACCGATAAAAAATGCAATTTGCATGGCACTTACGCGCCAGGCTGGATTGTGTTGGGGAGAGAAAGGGATGATTTGAATAATAATCAAAACCAGAGGATACAAGGCAAAACTATTACGACCAGGGAGGGTAAT
>APikL2_BTJP4_5
ATGCGTTTTGTCACTTTTAACACAGTCTTCCTCACTTTGGGAACCATTAGTATTGTTAACGCTCAAAATGAGTACATAGATGCGAAAAAGCACGGTATTGACCTAAGCCGAGAACGAGCCCCAAACTTTGTCGACCACCCTGGTATTCCTCCATCCGACTGCTTTTGGTTTTTGTATAAAAACTACGTTCGACAAAATGCCGGGGTTTGTCAGAGCGATTGGTCGTTCGACATGAAAATTGGTCAATACTGGGTTACTATCCATACAGACGAGGGTTGCAGATTGTCAGGCATCATCCCTGCAGGCTGGCTTATTCTGGGAATGAAAAGGCCCGGCTTT
>APikL5_BTJP4_5
ATGCGCTATACGTCTTTCAGCGCTTTTTTTCTTACTCTGGGAACTATTACTACCGTCGACGCCAAAATCGAAAATGCAATTGTGCCAGGTTTTCGTATCGACTTAAGCCGAGAGCCCAACCCTGTTGTCTACGACGCCCCTGCTTCTTCTGTACAAGAGTGCTTTTGGTTCATGTTTTACAACGGGCAAAGGGTAGACGCTGGGGCTTGTCATAGCGATTGGTCGTTTGGATTGCAAGTTGGTAAACGCTTTGTTCAGATTAAAACCGATAAAAAATGCAATTTGCATGGCACTTACGCGCCAGGCTGGATTGTGTTGGGGAGAGAAAGGGATGATTTGAATAATAATCAAAACCAGAGGATACAAGGCAAAACTATTACGACCAGGGAGGGTAAT
>APikL2_BTJP4_6
ATGCGTTTTGTCACTTTTAACACAGTCTTCCTCACTTTGGGAACCATTAGTATTGTTAACGCTCAAAATGAGTACATAGATGCGAAAAAGCACGGTATTGACCTAAGCCGAGAACGAGCCCCAAACTTTGTCGACCACCCTGGTATTCCTCCATCCGACTGCTTTTGGTTTTTGTATAAAAACTACGTTCGACAAAATGCCGGGGTTTGTCAGAGCGATTGGTCGTTCGACATGAAAATTGGTCAATACTGGGTTACTATCCATACAGACGAGGGTTGCAGATTGTCAGGCATCATCCCTGCAGGCTGGCTTATTCTGGGAATGAAAAGGCCCGGCTTT
>APikL5_BTJP4_6
ATGCGCTATACGTCTTTCAGCGCTTTTTTTCTTACTCTGGGAACTATTACTACCGTCGACGCCAAAATCGAAAATGCAATTGTGCCAGGTTTTCGTATCGACTTAAGCCGAGAGCCCAACCCTGTTGTCTACGACGCCCCTGCTTCTTCTGTACAAGAGTGCTTTTGGTTCATGTTTTACAACGGGCAAAGGGTAGACGCTGGGGCTTGTCATAGCGATTGGTCGTTTGGATTGCAAGTTGGTAAACGCTTTGTTCAGATTAAAACCGATAAAAAATGCAATTTGCATGGCACTTACGCGCCAGGCTGGATTGTGTTGGGGAGAGAAAGGGATGATTTGAATAATAATCAAAACCAGAGGATACAAGGCAAAACTATTACGACCAGGGAGGGTAAT
>APikL2_BTMP_S_13_1
ATGCGTTTTGTCACTTTTAACACAGTCTTCCTCACTTTGGGAACCATTAGTATTGTTAACGCTCAAAATGAGTACATAGATGCGAAAAAGCACGGTATTGACCTAAGCCGAGAACGAGCCCCAAACTTTGTCGACCACCCTGGTATTCCTCCATCCGACTGCTTTTGGTTTTTGTATAAAAACTACGTTCGACAAAATGCCGGGGTTTGTCAGAGCGATTGGTCGTTCGACATGAAAATTGGTCAATACTGGGTTACTATCCATACAGACGAGGGTTGCAGATTGTCAGGCATCATCCCTGCAGGCTGGCTTATTCTGGGAATGAAAAGGCCCGGCTTT
>APikL5_BTMP_S_13_1
ATGCGCTATACGTCTTTCAGCGCTTTTTTTCTTACTCTGGGAACTATTACTACCGTCGACGCCAAAATCGAAAATGCAATTGTGCCAGGTTTTCGTATCGACTTAAGCCGAGAGCCCAACCCTGTTGTCTACGACGCCCCTGCTTCTTCTGTACAAGAGTGCTTTTGGTTCATGTTTTACAACGGGCAAAGGGTAGACGCTGGGGCTTGTCATAGCGATTGGTCGTTTGGATTGCAAGTTGGTAAACGCTTTGTTCAGATTAAAACCGATAAAAAATGCAATTTGCATGGCACTTACGCGCCAGGCTGGATTGTGTTGGGGAGAGAAAGGGATGATTTGAATAATAATCAAAACCAGAGGATACAAGGCAAAACTATTACGACCAGGGAGGGTAAT
>APikL2_BTMP_S_13_2
ATGCGTTTTGTCACTTTTAACACAGTCTTCCTCACTTTGGGAACCATTAGTATTGTTAACGCTCAAAATGAGTACATAGATGCGAAAAAGCACGGTATTGACCTAAGCCGAGAACGAGCCCCAAACTTTGTCGACCACCCTGGTATTCCTCCATCCGACTGCTTTTGGTTTTTGTATAAAAACTACGTTCGACAAAATGCCGGGGTTTGTCAGAGCGATTGGTCGTTCGACATGAAAATTGGTCAATACTGGGTTACTATCCATACAGACGAGGGTTGCAGATTGTCAGGCATCATCCCTGCAGGCTGGCTTATTCTGGGAATGAAAAGGCCCGGCTTT
>APikL5_BTMP_S_13_2
ATGCGCTATACGTCTTTCAGCGCTTTTTTTCTTACTCTGGGAACTATTACTACCGTCGACGCCAAAATCGAAAATGCAATTGTGCCAGGTTTTCGTATCGACTTAAGCCGAGAGCCCAACCCTGTTGTCTACGACGCCCCTGCTTCTTCTGTACAAGAGTGCTTTTGGTTCATGTTTTACAACGGGCAAAGGGTAGACGCTGGGGCTTGTCATAGCGATTGGTCGTTTGGATTGCAAGTTGGTAAACGCTTTGTTCAGATTAAAACCGATAAAAAATGCAATTTGCATGGCACTTACGCGCCAGGCTGGATTGTGTTGGGGAGAGAAAGGGATGATTTGAATAATAATCAAAACCAGAGGATACAAGGCAAAACTATTACGACCAGGGAGGGTAAT
>AVR-Pik_BTTrp_5
ATGCGTGTTACCACTTTTAACACATTCCTTCTCACTTTGGGAACTGTCGCTGTCGTCAATGCCGAAACGGGCAACAAATATATAGAAAAACGCGCTATCGACCTAAGTCGAGAGCGAGACCCTAACTTTTTCGACCACCCTGGTATTCCTGTACCCGAATGTTTTTGGTTTATGTTTAAAAACAACGTACGTCAAGATGCTGGAACCTGTTACAGCTCTTGGAAAATGGACATGAAAGTTGGTCCAAACTGGGTCCATATTAAATCAGACGATAATTGCAATTTGTCGGGCGACTTCCCTCCAGGTTGGATTGTTTTGGGGAAAAAAAGGCCCGGCTTT
>AVR-Pik_BTTrp_6
ATGCGTGTTACCACTTTTAACACATTCCTTCTCACTTTGGGAACTGTCGCTGTCGTCAATGCCGAAACGGGCAACAAATATATAGAAAAACGCGCTATCGACCTAAGTCGAGAGCGAGACCCTAACTTTTTCGACCACCCTGGTATTCCTGTACCCGAATGTTTTTGGTTTATGTTTAAAAACAACGTACGTCAAGATGCTGGAACCTGTTACAGCTCTTGGAAAATGGACATGAAAGTTGGTCCAAACTGGGTCCATATTAAATCAGACGATAATTGCAATTTGTCGGGCGACTTCCCTCCAGGTTGGATTGTTTTGGGGAAAAAAAGGCCCGGCTTT
>APikL2_CD156
ATGCGTTTTGTCACTTTTAACACAGTCTTCCTCACTTTGGGAACCATTAGTATTGTTAACGCTCAAAATGAGTACATAGATGCGAAAAAGCACGGTATTGACCTAAGCCGAGAACGAGCCCCAAACTTTGTCGACCACCCTGGTATTCCTCCATCCGACTGCTTTTGGTTTTTGTATAAAAACTACGTTCGACAAAATGCCGGGGTTTGTCAGAGCGATTGGTCGTTCGACATGAAAATTGGTCAATACTGGGTTACTATCCATACAGACGAGGGTTGCAGATTGTCAGGCATCATCCCTGCAGGCTGGCTTATTCTGGGAATGAAAAGGCCCGGCTTT
>APikL5_CD156
ATGCGCTTTACGTCTTTCAACGCTTTTTTTCTTACTCTGGGAACTATTGCTACCGTCAACGCCAAAATCGAAAATGCAATTGTGCCAGGTTTTCGTATCGACTTAAGCCGAGAGCCCAACCCTGTTGTCTACGACGCCCCTGGTTCTCCTGTACAAGAGTGCTTTTGGTTCATGTTTTACAACGGGCAAAGGGTAGACGCTAGGGCTTGTCATAGCGGTTGGTCGTTTGGATTGCAAGTTGGTAAACGCTTTGTTCAGATTAAAACCGATAAAAAATTCAATTTGCATGGCACTTACGCGCCAGGCTGGATTGTGTTGGGGAGAGAAAGGGATGATTTGAAAAATAATCAAAACCAGAGGATGCAAGGCAAAACTATTACGACCAGAGAGGGTAAT
>APikL2_CHRF
ATGCGTTTTGTCACTTTTAACACAGTCTTCCTCACTTTGGGAACCATTAGTATTGTTAACGCTCAAAATGAGTACATAGATGCGAAAAAGCACGGTATTGACCTAAGCCGAGAACGAGCCCCAAACTTTGTCGACCACCCTGGTATTCCTCCATCCGACTGCTTTTGGTTTTTGTATAAAAACTACGTTCGACAAAATGCCGGGGTTTGTCAGAGCGATTGGTCGTTCGACATGAAAATTGGTCAATACTGGGTTACTATCCATACAGACGAGGGTTGCAGATTGTCAGGCATCATCCCTGCAGGCTGGCTTATTCTGGGAATGAAAAGGCCCGGCTTT
>APikL2_CHW
ATGCGTTTTGTCACTTTTAACACAGTCTTCCTCACTTTGGGAACCATTAGTATTGTTAACGCTCAAAATGAGTACATAGATGCGAAAAAGCACGGTATTGACCTAAGCCGAGAACGAGCCCCAAACTTTGTCGACCACCCTGGTATTCCTCCATCCGACTGCTTTTGGTTTTTGTATAAAAACTACGTTCGACAAAATGCCGGGGTTTGTCAGAGCGATTGGTCGTTCGACATGAAAATTGGTCAATACTGGGTTACTATCCATACAGACGAGGGTTGCAGATTGTCAGGCATCATCCCTGCAGGCTGGCTTATTCTGGGAATGAAAAGGCCCGGCTTT
>APikL5_CHW
ATGCGCTTTACGTCTTTCAACGCTTTTTTTCTTACTCTGGGAACTATTGCTACCGTCAACGCCAAAATCGAAAATGCAATTGTGCCAGGTTTTCGTATCGACTTAAGCCGAGAGCCCAACCCTGTTGTCTACGACGCCCCTGGTTCTCCTGTACAAGAGTGCTTTTGGTTCATGTTTTACAACGGGCAAAGGGTAGACGCTAGGGCTTGTCATAGCGGTTGGTCGTTTGGATTGCAAGTTGGTAAACGCTTTGTTCAGATTAAAACCGATAAAAAATGCAATTTGCAGGGCACTTACGCGCCAGGCTGGATTGTGTTGGGGAGAGAAAGGGATGATTTGAAAAATAATCAAAACCAGAGGATGCAAGGCAAAACTATTACGACCAGAGAGGGTAAT
>APikL1_VO107
ATGCGTTCTACCACTCTTTACGcatttctttctattttggGAACTATTAATGTCGTTAACGCCCAAACTGGGAACCCAAA
TGTGGAAAAGCGCGGTATCGACCTAAGCCGAGAACGAGACCCTGACTTTATCGACCACTCTGGTGTTGCTCAACCCGAGT
GCTTCTATTTTATGTTTAAAAACAATATCCGACAAGATGCCGGGGTTTGTTATAGCTCTTGGAAGCTCGATCTGAAAGTT
GGTCCACAGTGGGTCCATATTACGACAGACGAGAATTGCCATATGTCAGGCGATTTTCCTGCAGGCTGGATTGTtctggg
gaaaaaaaggcccggCTTT
>APikL1_DsLIZ
ATGCGTTCTACCACTCTTTACGcatttctttctattttggGAACTATTAATGTCGTTAACGCCCAAACTGGGAACCCAAA
TGTGGAAAAGCGCGGTATCGACCTAAGCCGAGAACGAGACCCTGACTTTATCGACCACTCTGGTGTTGCTCAACCCGAGT
GCTTCTATTTTATGTTTAAAAACAATATCCGACAAGATGCCGGGGTTTGTTATAGCTCTTGGAAGCTCGATCTGAAAGTT
GGTCCACAGTGGGTCCATATTACGACAGACGAGAATTGCCATATGTCAGGCGATTTTCCTGCAGGCTGGATTGTtctggg
gaaaaaaaggcccggCTTT
>APikL3_PM1
ATGCGCTACGCGACTTTTGAAgcttttttccttattttgGGAACTATTGCTACCGTTGACGGTAAGATCGAAAATGCAAT
TATGCGAGGAAATTATATCGACTTAAGCCGAGAACCCGACCCTAATTTCATCGACCACCCTGGGATTCCTAAGCCCGAAT
GCTTTTGGTTTATGTTTCACGACGGGCAAAGAGTAGAGGCTGGGACTTGTTATAGCAATTGGGAGTTTGGAATGCAAGTT
GGTCCAAGCTGGGTTACTATTCAATCAGATGAACATTGTAATTTGTTAGGCACTTATACGCCAGGGTGGATGGttttggg
gaaaaaaaggcctGGCTTC
>APikL2_EI9411
ATGCGTCTTGTCACTTTTAACACAGTTTTCCTCACTTTGGGAACCATTAGTATTGTTAACGCTCAAAATGAGTACCTAGATGCGAAAAAGCACGGTATTGACCTAAGCCGAGAACGAGCCCCAAACTTTGTCGACCACCCTGGTATTCCTCCATCCGACTGCTTTTGGTTTTTGTATAAAAACTACGTTCGACAAGATGCCGGGGTTTGTCAGAGCGATTGGTCGTTCGACATGAAAATTGGTCAATACTGGGTTACTATCCATACAGACGAGGGTTGCAGATTGTCAGGCATTATCCCTGCAGGCTGGCTTATTCTGGGAATAAAAAGGCTCGGCTTT
>APikL5_EI9411
ATGCGCTTTACGTCTTTCAACGCTTTTTTTCTTACTCTGGGAACTATTGCTACCGTCAACGCCAAAATCGAAAATGCAATTGTGCCAGGTTTTCGTATCGACTTAAGCCGAGAGCCCAACCCTGTTGTCTACGACGCCCCTGGTTCTCCTGTACAAGAGTGCTTTTGGTTCATGTTTTACAACGGGCAAAGGGTAGACGCTAGGGCTTGTCATAGCGGTTGGTCGTTTGGATTGCAAGTTGGTAAACGCTTTGTTCAGATTAAAACCGATAAAAAATTCAATTTGCATGGCACTTACGCGCCAGGCTGGATTGTGTTGGGGAGAGAAAGGGATGATTTGAAAAATAATCAAAACCAGAGGATGCAAGGCAAAACTATTACGACCAGAGAGGGTAAT
>APikL2_EI9604
ATGCGTTTTGTCACTTTTAACACAGTCTTCCTCACTTTGGGAACCATTAGTATTGTTAACGCTCAAAATGAGTACATAGATGCGAAAAAGCACGGTATTGACCTAAGCCGAGAACGAGCCCCAAACTTTGTCGACCACCCTGGTATTCCTCCATCCGACTGCTTTTGGTTTTTGTATAAAAACTACGTTCGACAAAATGCCGGGGTTTGTCAGAGCGATTGGTCGTTCGACATGAAAATTGGTCAATACTGGGTTACTATCCATACAGACGAGGGTTGCAGATTGTCAGGCATCATCCCTGCAGGCTGGCTTATTCTGGGAATGAAAAGGCCCGGCTTT
>APikL5_EI9604
ATGCGCTTTACGTCTTTCAACGCTTTTTTTCTTACTCTGGGAACTATTGCTACCGTCAACGCCAAAATCGAAAATGCAATTGTGCCAGGTTTTCGTATCGACTTAAGCCGAGAGCCCAACCCTGTTGTCTACGACGCCCCTGGTTCTCCTGTACAAGAGTGCTTTTGGTTCATGTTTTACAACGGGCAAAGGGTAGACGCTAGGGCTTGTCATAGCGGTTGGTCGTTTGGATTGCAAGTTGGTAAACGCTTTGTTCAGATTAAAACCGATAAAAAATTCAATTTGCATGGCACTTACGCGCCAGGCTGGATTGTGTTGGGGAGAGAAAGGGATGATTTGAAAAATAATCAAAACCAGAGGATGCAAGGCAAAACTATTACGACCAGAGAGGGTAAT
>APikL2_FH
ATGCGTTTTGTCACTTTTAACACAGTCTTCCTCACTTTGGGAACCATTAGTATTGTTAACGCTCAAAATGAGTACATAGATGCGAAAAAGCACGGTATTGACCTAAGCCGAGAACGAGCCCCAAACTTTGTCGACCACCCTGGTATTCCTCCATCCGACTGCTTTTGGTTTTTGTATAAAAACTACGTTCGACAAAATGCCGGGGTTTGTCAGAGCGATTGGTCGTTCGACATGAAAATTGGTCAATACTGGGTTACTATCCATACAGACGAGGGTTGCAGATTGTCAGGCATCATCCCTGCAGGCTGGCTTATTCTGGGAATGAAAAGGCCCGGCTTT
>APikL5_FH
ATGCGCTTTACGTCTTTCAACGCTTTTTTTCTTACTCTGGGAACTATTGCTACCGTCAACGCCAAAATCGAAAATGCAATTGTGCCAGGTTTTCGTATCGACTTAAGCCGAGAGCCCAACCCTGTTGTCTACGACGCCCCTGGTTCTCCTGTACAAGAGTGCTTTTGGTTCATGTTTTACAACGGGCAAAGGGTAGACGCTAGGGCTTGTCATAGCGGTTGGTCGTTTGGATTGCAAGTTGGTAAACGCTTTGTTCAGATTAAAACCGATAAAAAATGCAATTTGCAGGGCACTTACGCGCCAGGCTGGATTGTGTTGGGGAGAGAAAGGGATGATTTGAAAAATAATCAAAACCAGAGGATGCAAGGCAAAACTATTACGACCAGAGAGGGTAAT
>AVR-Pik_FJ81278
ATGCGTGTTACCACTTTTAACACATTCCTTCTCACTTTGGGAACTGTCGCTGTCGTCAATGCCGAAACGGGCAACAAATATATAGAAAAACGCGCTATCGACCTAAGTCGAGAGCGAGACCCTAACTTTTTCGACAACCCTGGTATTCCTGTACCCGAATGTTTTTGGTTTATGTTTAAAAACAACGTACGTCAAGATGCTGGAACCTGTTACAGCTCTTGGAAAATGGACATGAAAGTTGGTCCAAACTGGGTCCATATTAAATCAGACGATAATTGCAATTTGTCGGGCGACTTCCCTCCAGGTTGGATTGTTTTGGGGAAAAAAAGGCCCGGCTTT
>APikL2_FJ81278
ATGCGTCTTGTCACTTTTAACACAGTTTTCCTCACTTTGGGAACCATTAGTATTGTTAACGCTCAAAATGAGTACCTAGATGCGAAAAAGCACGGTATTGACCTAAGCCGAGAACGAGCCCCAAACTTTGTCGACCACCCTGGTATTCCTCCATCCGACTGCTTTTGGTTTTTGTATAAAAACTACGTTCGACAAGATGCCGGGGTTTGTCAGAGCGATTGGTCGTTCGACATGAAAATTGGTCAATACTGGGTTACTATCCATACAGACGAGGGTTGCAGATTGTCAGGCATTATCCCTGCAGGCTGGCTTATTCTGGGAATAAAAAGGCTCGGCTTT
>AVR-Pik_FR13_1
ATGCGTGTTACCACTTTTAACACATTCCTTCTCACTTTGGGAACTGTCGCTGTCGTCAATGCCGAAACGGGCAACAAATATATAGAAAAACGCGCTATCGACCTAAGTCGAGAGCGAGACCCTAACTTTTTCGACCACCCTGGTATTCCTGTACCCGAATGTTTTTGGTTTATGTTTAAAAACAACGTACGTCAAGATGCTGGAACCTGTTACAGCTCTTGGAAAATGGACATGAAAGTTGGTCCAAACTGGGTCCATATTAAATCAGACGATAATTGCAATTTGTCGGGCGACTTCCCTCCAGGTTGGATTGTTTTGGGGAAAAAAAGGCCCGGCTTT
>AVR-Pik_FR13_2
ATGCGTGTTACCACTTTTAACACATTCCTTCTCACTTTGGGAACTGTCGCTGTCGTCAATGCCGAAACGGGCAACAAATATATAGAAAAACGCGCTATCGACCTAAGTCGAGAGCGAGACCCTAACTTTTTCGACAACGCTGATATTCCTGTACCCGAATGTTTTTGGTTTATGTTTAAAAACAACGTACGTCAAGATGCTGGAACCTGTTACAGCTCTTGGAAAATGGACATGAAAGTTGGTCCAAACTGGGTCCATATTAAATCAGACGATAATTGCAATTTGTCGGGCGACTTCCCTCCAGGTTGGATTGTTTTGGGGAAAAAAAGGCCCGGCTTT
>APikL2_FR13
ATGCGTCTTGTCACTTTTAACACAGTTTTCCTCACTTTGGGAACCATTAGTATTGTTAACGCTCAAAATGAGTACCTAGATGCGAAAAAGCACGGTATTGACCTAAGCCGAGAACGAGCCCCAAACTTTGTCGACCACCCTGGTATTCCTCCATCCGACTGCTTTTGGTTTTTGTATAAAAACTACGTTCGACAAGATGCCGGGGTTTGTCAGAGCGATTGGTCGTTCGACATGAAAATTGGTCAATACTGGGTTACTATCCATACAGACGAGGGTTGCAGATTGTCAGGCATTATCCCTGCAGGCTGGCTTATTCTGGGAATAAAAAGGCTCGGCTTT
>APikL2_G17
ATGCGTTTTGTCACTTTTAACACAGTCTTCCTCACTTTGGGAACCATTAGTATTGTTAACGCTCAAAATGAGTACATAGATGCGAAAAAGCACGGTATTGACCTAAGCCGAGAACGAGCCCCAAACTTTGTCGACCACCCTGGTATTCCTCCATCCGACTGCTTTTGGTTTTTGTATAAAAACTACGTTCGACAAAATGCCGGGGTTTGTCAGAGCGATTGGTCGTTCGACATGAAAATTGGTCAATACTGGGTTACTATCCATACAGACGAGGGTTGCAGATTGTCAGGCATCATCCCTGCAGGCTGGCTTATTCTGAGAATAAAAAGGCCCGGCTTT
>APikL5_G17
ATGCGCTTTACGTCTTTCAACGCTTTTTTTCTTACTCTGGGAACTATTGCTACCGTCAACGCCAAAATCGAAAATGCAATTGTGCCAGGTTTTCGTATCGACTTAAGCCGAGAGCCCAACCCTGTTGTCTACGACGCCCCTGGTTCTCCTGTACAAGAGTGCTTTTGGTTCATGTTTTACAACGGGCAAAGGGTAGACGCTGGGGCTTGTCATAGCGGTTGGTCGTTTGGATTGCAAGTTGGTAAACGCTTTGTTCAGATTAAAACCGATAAAAAATGCAATTTGCATGGCACTTACGCGCCAGGCTGGATTGTGTTGGGGAGAGAAAGGGATGATTTGAAAAATAATCAAAACCAGAGGATGCAAGGCAAAACTATTACGACCAGAGAGGGTAAT
>APikL4_G22
ATGCGTTTTACCACTTTCAACGCTTTTTTTCTTAGTCTGGGAACTATTGCTACCGTTAACGCTAGAAAAGACAATGAAATTATGCGAAAAGGTGGTATCGACCTAAGCCGAGAACCCGATCCGAATTTCATCGACCACGCTGGTACTCCCCCGGCCGAATGCTTTTGGTTTATGTATTACAACGGGCAAAGGATAGATGCTGGGACTTGCTATAGCGCTTGGTCGTTTGGATTGAAAGTTGGTTCAAGTTTTGTTGATATTAAAACAGATGAAGATTGCAATTTGTATGGCACTTACGCGCCAGGCTGGATTGTTTTGGGCAAAAAAAGGCCTGGCTTT
>APikL2_G22
ATGCGTCTTGTCACTTTTAACACAGTTTTCCTCACTTTGGGAACCATTAGTATTGTTAACGCTCAAAATGAGTACCTAGATGCGAAAAAGCACGGTATTGACCTAAGCCGAGAACGAGCCCCAAACTTTGTCGACCACCCTGGTATTCCTCCATCCGACTGCTTTTGGTTTTTGTATAAAAACTACGTTCGACAAGATGCCGGGGTTTGTCAGAGCGATTGGTCGTTCGACATGAAAATTGGTCAATACTGGGTTACTATCCATACAGACGAGGGTTGCAGATTGTCAGGCATTATCCCTGCAGGCTGGCTTATTCTGGGAATAAAAAGGCTCGGCTTT
>APikL2_B71
ATGCGTTTTGTCACTTTTAACACAGTCTTCCTCACTTTGGGAACCATTAGTATTGTTAACGCTCAAAATGAGTACATAGATGCGAAAAAGCACGGTATTGACCTAAGCCGAGAACGAGCCCCAAACTTTGTCGACCACCCTGGTATTCCTCCATCCGACTGCTTTTGGTTTTTGTATAAAAACTACGTTCGACAAAATGCCGGGGTTTGTCAGAGCGATTGGTCGTTCGACATGAAAATTGGTCAATACTGGGTTACTATCCATACAGACGAGGGTTGCAGATTGTCAGGCATCATCCCTGCAGGCTGGCTTATTCTGGGAATGAAAAGGCCCGGCTTT
>APikL5_B71
ATGCGCTATACGTCTTTCAGCGCTTTTTTTCTTACTCTGGGAACTATTACTACCGTCGACGCCAAAATCGAAAATGCAATTGTGCCAGGTTTTCGTATCGACTTAAGCCGAGAGCCCAACCCTGTTGTCTACGACGCCCCTGCTTCTTCTGTACAAGAGTGCTTTTGGTTCATGTTTTACAACGGGCAAAGGGTAGACGCTGGGGCTTGTCATAGCGATTGGTCGTTTGGATTGCAAGTTGGTAAACGCTTTGTTCAGATTAAAACCGATAAAAAATGCAATTTGCATGGCACTTACGCGCCAGGCTGGATTGTGTTGGGGAGAGAAAGGGATGATTTGAATAATAATCAAAACCAGAGGATACAAGGCAAAACTATTACGACCAGGGAGGGTAAT
>APikL4_GFSI
ATGCGTTTTACCACTTTCAACGCCTTTTTTCTTAGTCTGGGAGCTATTGCTACCGTTAACGCTAGAAAAGACAATGAAATTATGCGAAAAGGTGGTATCGACCTAAGCCGAGAACCCGATCCCAATTTCATCGACCACGCTGGTACTCGCCCGGCCGAATGCTTTTGGTTTATGTATTACAACGGGCAAAGGATAGATGCTGGGACTTGCTATAGCGCTTGGTCGTTTGGATTGAAAGTTGGTTCAAGTTTTGTTGATATTAAAACAGATGAAGATTGCAATTTGTATGGCACTTACGCGCCAGGCTGGATTGTTTTGGGCAAAAAAAGGCCTGGCTTT
>APikL2_GFSI
ATGCGTCTTGTCACTTTTAACACAGTTTTCCTCACTTTGGGAACCATTAGTATTGTTAACGCTCAAAATGAGTACCTAGATGCGAAAAAGCACGGTATTGACCTAAGCCGAGAACGAGCCCCAAACTTTGTCGACCACCCTGGTATTCCTCCATCCGACTGCTTTTGGTTTTTGTATAAAAACTACGTTCGACAAGATGCCGGGGTTTGTCAGAGCGATTGGTCGTTCGACATGAAAATTGGTCAATACTGGGTTACTATCCATACAGACGAGGGTTGCAGATTGTCAGGCATTATCCCTGCAGGCTGGCTTATTCTGGGAATAAAAAGGCTCGGCTTT
>APikL2_GG11
ATGCGTTTTGTCACTTTTAACACAGTCTTCCTCACTTTGGGAACCATTAGTATTGTTAACGCTCAAAATGAGTACATAGATGCGAAAAAGCACGGTATTGACCTAAGCCGAGAACGAGCCCCAAACTTTGTCGACCACCCTGGTATTCCTCCATCCGACTGCTTTTGGTTTTTGTATAAAAACTACGTTCGACAAAATGCCGGGGTTTGTCAGAGCGATTGGTCGTTCGACATGAAAATTGGTCAATACTGGGTTACTATCCATACAGACGAGGGTTGCAGATTGTCAGGCATCATCCCTGCAGGCTGGCTTATTCTGGGAATGAAAAGGCCCGGCTTT
>APikL5_GG11
ATGCGCTTTACGTCTTTCAACGCTTTTTTTCTTACTCTGGGAACTATTGCTACCGTCAACGCCAAAATCGAAAATGCAATTGTGCCAGGTTTTCGTATCGACTTAAGCCGAGAGCCCAACCCTGTTGTCTACGACGCCCCTGGTTCTCCTGTACAAGAGTGCTTTTGGTTCATGTTTTACAACGGGCAAAGGGTAGACGCTAGGGCTTGTCATAGCGGTTGGTCGTTTGGATTGCAAGTTGGTAAACGCTTTGTTCAGATTAAAACCGATAAAAAATGCAATTTGCAGGGCACTTACGCGCCAGGCTGGATTGTGTTGGGGAGAGAAAGGGATGATTTGAAAAATAATCAAAACCAGAGGATGCAAGGCAAAACTATTACGACCAGAGAGGGTAAT
>AVR-Pik_Guy11
ATGCGTGTTACCACTTTTAACACATTCCTTCTCACTTTGGGAACTGTCGCTGTCGTCAATGCCGAAACGGGCAACAAATATATAGAAAAACGCGCTATCGACCTAAGTCGAGAGCGAGACCCTAACTTTTTCGACAACCCTGGTATTCCTGTACCCGAATGTTTTTGGTTTATGTTTAAAAACAACGTACGTCAAGATGATGGAACCTGTTACAGCTCTTGGAAAATGGACATGAAAGTTGGTCCAAACTGGGTCCATATTAAATCAGACGATAATTGCAATTTGTCGGGCGACTTCCCTCCAGGTTGGATTGTTTTGGGGAAAAAAAGGCCCGGCTTT
>AVR-Pik_HN19311
ATGCGTGTTACCACTTTTAACACATTCCTTCTCACTTTGGGAACTGTCGCTGTCGTCAATGCCGAAACGGGCAACAAATATATAGAAAAACGCGCTATCGACCTAAGTCGAGAGCGAGACCCTAACTTTTTCGACAACCCTGGTATTCCTGTACCCGAATGTTTTTGGTTTATGTTTAAAAACAACGTACGTCAAGATGCTGGAACCTGTTACAGCTCTTGGAAAATGGACATGAAAGTTGGTCCAAACTGGGTCCATATTAAATCAGACGATAATTGCAATTTGTCGGGCGACTTCCCTCCAGGTTGGATTGTTTTGGGGAAAAAAAGGCCCGGCTTT
>APikL2_HO
ATGCGTTTTGTCACTTTTAACACAGTCTTCCTCACTTTGGGAACCATTAGTATTGTTAACGCTCAAAATGAGTACATAGATGCGAAAAAGCACGGTATTGACCTAAGCCGAGAACGAGCCCCAAACTTTGTCGACCACCCTGGTATTCCTCCATCCGACTGCTTTTGGTTTTTGTATAAAAACTACGTTCGACAAAATGCCGGGGTTTGTCAGAGCGATTGGTCGTTCGACATGAAAATTGGTCAATACTGGGTTACTATCCATACAGACGAGGGTTGCAGATTGTCAGGCATCATCCCTGCAGGCTGGCTTATTCTGGGAATGAAAAGGCCCGGCTTT
>APikL5_HO
ATGCGCTTTACGTCTTTCAACGCTTTTTTTCTTACTCTGGGAACTATTGCTACCGTCAACGCCAAAATCGAAAATGCAATTGTGCCAGGTTTTCGTATCGACTTAAGCCGAGAGCCCAACCCTGTTGTCTACGACGCCCCTGGTTCTCCTGTACAAGAGTGCTTTTGGTTCATGTTTTACAACGGGCAAAGGGTAGACGCTAGGGCTTGTCATAGCGGTTGGTCGTTTGGATTGCAAGTTGGTAAACGCTTTGTTCAGATTAAAACCGATAAAAAATGCAATTTGCAGGGCACTTACGCGCCAGGCTGGATTGTGTTGGGGAGAGAAAGGGATGATTTGAAAAATAATCAAAACCAGAGGATGCAAGGCAAAACTATTACGACCAGAGAGGGTAAT
>APikL2_IA1
ATGCGTCTTGTCACTTTTAACACAGTTTTCCTCACTTTGGGAACCATTAGTATTGTTAACGCTCAAAATGAGTACCTAGATGCGAAAAAGCACGGTATTGACCTAAGCCGAGAACGAGCCCCAAACTTTGTCGACCACCCTGGTATTCCTCCATCCGACTGCTTTTGGTTTTTGTATAAAAACTACGTTCGACAAGATGCCGGGGTTTGTCAGAGCGATTGGTCGTTCGACATGAAAATTGGTCAATACTGGGTTACTATCCATACAGACGAGGGTTGCAGATTGTCAGGCATTATCCCTGCAGGCTGGCTTATTCTGGGAATAAAAAGGCTCGGCTTT
>APikL2_IB33
ATGCGTCTTGTCACTTTTAACACAGTTTTCCTCACTTTGGGAACCATTAGTATTGTTAACGCTCAAAATGAGTACCTAGATGCGAAAAAGCACGGTATTGACCTAAGCCGATAACGAGCCCCAAACTTTGTCGACCACCCTGGTATTCCTCCATCCGACTGCTTTTGGTTTTTGTATAAAAACTACGTTCGACAAGATGCCGGGGTTTGTCAGAGCGATTGGTCGTTCGACATGAAAATTGGTCAATACTGGGTTACTATCCATACAGACGAGGGTTGCAGATTGTCAGGCATTATCCCTGCAGGCTGGCTTATTCTGGGAATAAAAAGGCTCGGCTTT
>AVR-Pik_IB49
ATGCGTGTTACCACTTTTAACACATTCCTTCTCACTTTGGGAACTGTCGCTGTCGTCAATGCCGAAACGGGCAACAAATATATAGAAAAACGCGCTATCGACCTAAGTCGAGAGCGAGACCCTAACTTTTTCGACAACGCTGATATTCCTGTACCCGAATGTTTTTGGTTTATGTTTAAAAACAACGTACGTCAAGATGCTGGAACCTGTTACAGCTCTTGGAAAATGGACAAGAAAGTTGGTCCAAACTGGGTCCATATTAAATCAGACGATAATTGCAATTTGTCGGGCGACTTCCCTCCAGGTTGGATTGTTTTGGGGAAAAAAAGGCCCGGCTTT
>APikL2_IB49
ATGCGTCTTGTCACTTTTAACACAGTTTTCCTCACTTTGGGAACCATTAGTATTGTTAACGCTCAAAATGAGTACCTAGATGCGAAAAAGCACGGTATTGACCTAAGCCGAGAACGAGCCCCAAACTTTGTCGACCACCCTGGTATTCCTCCATCCGACTGCTTTTGGTTTTTGTATAAAAACTACGTTCGACAAGATGCCGGGGTTTGTCAGAGCGATTGGTCGTTCGACATGAAAATTGGTCAATACTGGGTTACTATCCATACAGACGAGGGTTGCAGATTGTCAGGCATTATCCCTGCAGGCTGGCTTATTCTGGGAATAAAAAGGCTCGGCTTT
>AVR-Pik_ina168
ATGCGTGTTACCACTTTTAACACATTCCTTCTCACTTTGGGAACTGTCGCTGTCGTCAATGCCGAAACGGGCAACAAATATATAGAAAAACGCGCTATCGACCTAAGTCGAGAGCGAGACCCTAACTTTTTCGACAACGCTGATATTCCTGTACCCGAATGTTTTTGGTTTATGTTTAAAAACAACGTACGTCAAGATGCTGGAACCTGTTACAGCTCTTGGAAAATGGACATGAAAGTTGGTCCAAACTGGGTCCATATTAAATCAGACGATAATTGCAATTTGTCGGGCGACTTCCCTCCAGGTTGGATTGTTTTGGGGAAAAAAAGGCCCGGCTTT
>APikL2_ina168
ATGCGTCTTGTCACTTTTAACACAGTTTTCCTCACTTTGGGAACCATTAGTATTGTTAACGCTCAAAATGAGTACCTAGATGCGAAAAAGCACGGTATTGACCTAAGCCGAGAACGAGCCCCAAACTTTGTCGACCACCCTGGTATTCCTCCATCCGACTGCTTTTGGTTTTTGTATAAAAACTACGTTCGACAAGATGCCGGGGTTTGTCAGAGCGATTGGTCGTTCGACATGAAAATTGGTCAATACTGGGTTACTATCCATACAGACGAGGGTTGCAGATTGTCAGGCATTATCCCTGCAGGCTGGCTTATTCTGGGAATAAAAAGGCTCGGCTTT
>AVR-Pik_KJ201
ATGCGTGTTACCACTTTTAACACATTCCTTCTCACTTTGGGAACTGTCGCTGTCGTCAATGCCGAAACGGGCAACAAATATATAGAAAAACGCGCTATCGACCTAAGTCGAGAGCGAGACCCTAACTTTTTCGACCACCCTGGTATTCCTGTACCCGAATGTTTTTGGTTTATGTTTAAAAACAACGTACGTCAAGATGCTGGAACCTGTTACAGCTCTTGGAAAATGGACATGAAAGTTGGTCCAAACTGGGTCCATATTAAATCAGACGATAATTGCAATTTGTCGGGCGACTTCCCTCCAGGTTGGATTGTTTTGGGGAAAAAAAGGCCCGGCTTT
>APikL2_KJ201
ATGCGTCTTGTCACTTTTAACACAGTTTTCCTCACTTTGGGAACCATTAGTATTGTTAACGCTCAAAATGAGTACCTAGATGCGAAAAAGCACGGTATTGACCTAAGCCGAGAACGAGCCCCAAACTTTGTCGACCACCCTGGTATTCCTCCATCCGACTGCTTTTGGTTTTTGTATAAAAACTACGTTCGACAAGATGCCGGGGTTTGTCAGAGCGATTGGTCGTTCGACATGAAAATTGGTCAATACTGGGTTACTATCCATACAGACGAGGGTTGCAGATTGTCAGGCATTATCCCTGCAGGCTGGCTTATTCTGGGAATAAAAAGGCTCGGCTTT
>APikL2_LpKY97
ATGCGTTTTGTCACTTTTAACACAGTCTTCCTCACTTTGGGAACCATTAGTATTGTTAACGCTCAAAATGAGTACATAGATGCGAAAAAGCACGGTATTGACCTAAGCCGAGAACGAGCCCCAAACTTTGTCGACCACCCTGGTATTCCTCCATCCGACTGCTTTTGGTTTTTGTATAAAAACTACGTTCGACAAAATGCCGGGGTTTGTCAGAGCGATTGGTCGTTCGACATGAAAATTGGTCAATACTGGGTTACTATCCATACAGACGAGGGTTGCAGATTGTCAGGCATCATCCCTGCAGGCTGGCTTATTCTGGGAATGAAAAGGCCCGGCTTT
>APikL5_LpKY97
ATGCGCTTTACGTCTTTCAACGCTTTTTTTCTTACTCTGGGAACTATTGCTACCGTCAACGCCAAAATCGAAAATGCAATTGTGCCAGGTTTTCGTATCGACTTAAGCCGAGAGCCCAACCCTGTTGTCTACGACGCCCCTGGTTCTCCTGTACAAGAGTGCTTTTGGTTCATGTTTTACAACGGGCAAAGGGTAGACGCTAGGGCTTGTCATAGCGGTTGGTCGTTTGGATTGCAAGTTGGTAAACGCTTTGTTCAGATTAAAACCGATAAAAAATGCAATTTGCAGGGCACTTACGCGCCAGGCTGGATTGTGTTGGGGAGAGAAAGGGATGATTTGAAAAATAATCAAAACCAGAGGATGCAAGGCAAAACTATTACGACCAGAGAGGGTAAT
>AVR-Pik_70-15
ATGCGTGTTACCACTTTTAACACATTCCTTCTCACTTTGGGAACTGTCGCTGTCGTCAATGCCGAAACGGGCAACAAATATATAGAAAAACGCGCTATCGACCTAAGTCGAGAGCGAGACCCTAACTTTTTCGACAACCCTGGTATTCCTGTACCCGAATGTTTTTGGTTTATGTTTAAAAACAACGTACGTCAAGATGATGGAACCTGTTACAGCTCTTGGAAAATGGACATGAAAGTTGGTCCAAACTGGGTCCATATTAAATCAGACGATAATTGCAATTTGTCGGGCGACTTCCCTCCAGGTTGGATTGTTTTGGGGAAAAAAAGGCCCGGCTTT
>APikL2_MG01
ATGCGTCTTGTCACTTTTAACACAGTTTTCCTCACTTTGGGAACCATTAGTATTGTTAACGCTCAAAATGAGTACCTAGATGCGAAAAAGCACGGTATTGACCTAAGCCGAGAACGAGCCCCAAACTTTGTCGACCACCCTGGTATTCCTCCATCCGACTGCTTTTGGTTTTTGTATAAAAACTACGTTCGACAAGATGCCGGGGTTTGTCAGAGCGATTGGTCGTTCGACATGAAAATTGGTCAATACTGGGTTACTATCCATACAGACGAGGGTTGCAGATTGTCAGGCATTATCCCTGCAGGCTGGCTTATTCTGGGAATAAAAAGGCTCGGCTTT
>AVR-Pik_ML33
ATGCGTGTTACCACTTTTAACACATTCCTTCTCACTTTGGGAACTGTCGCTGTCGTCAATGCCGAAACGGGCAACAAATATATAGAAAAACGCGCTATCGACCTAAGTCGAGAGCGAGACCCTAACTTTTTCGACAACCCTGGTATTCCTGTACCCGAATGTTTTTGGTTTATGTTTAAAAACAACGTACGTCAAGATGCTGGAACCTGTTACAGCTCTTGGAAAATGGACATGAAAGTTGGTCCAAACTGGGTCCATATTAAATCAGACGATAATTGCAATTTGTCGGGCGACTTCCCTCCAGGTTGGATTGTTTTGGGGAAAAAAAGGCCCGGCTTT
>APikL2_ML33
ATGCGTCTTGTCACTTTTAACACAGTTTTCCTCACTTTGGGAACCATTAGTATTGTTAACGCTCAAAATGAGTACCTAGATGCGAAAAAGCACGGTATTGACCTAAGCCGAGAACGAGCCCCAAACTTTGTCGACCACCCTGGTATTCCTCCATCCGACTGCTTTTGGTTTTTGTATAAAAACTACGTTCGACAAGATGCCGGGGTTTGTCAGAGCGATTGGTCGTTCGACATGAAAATTGGTCAATACTGGGTTACTATCCATACAGACGAGGGTTGCAGATTGTCAGGCATTATCCCTGCAGGCTGGCTTATTCTGGGAATAAAAAGGCTCGGCTTT
>APikL4_MZ5-1-6
ATGCGTTTTACCACTTTCAACGCTTTTTTTCTTAGTCTGGGAACTATTGCTACCGTTAACGCTAGAAAAGACAATGAAATTATGCGAAAAGGTGGTATCGACCTAAGCCGAGAACCCGATCCGAATTTCATCGACCACGCTGGTACTCCCCCGGCCGAATGCTTTTGGTTTATGTATTACAACGGGCAAAGGATAGATGCTGGGACTTGCTATAGCGCTTGGTCGTTTGGATTGAAAGTTGGTTCAAGTTTTGTTGATATTAAAACAGATGAAGATTGCAATTTGTATGGCACTTACGCGCCAGGCTGGATTGTTTTGGGCAAAAAAAGGCCTGGCTTT
>APikL2_MZ5-1-6
ATGCGTCTTGTCACTTTTAACACAGTTTTCCTCACTTTGGGAACCATTAGTATTGTTAACGCTCAAAATGAGTACCTAGATGCGAAAAAGCACGGTATTGACCTAAGCCGAGAACGAGCCCCAAACTTTGTCGACCACCCTGGTATTCCTCCATCCGACTGCTTTTGGTTTTTGTATAAAAACTACGTTCGACAAGATGCCGGGGTTTGTCAGAGCGATTGGTCGTTCGACATGAAAATTGGTCAATACTGGGTTACTATCCATACAGACGAGGGTTGCAGATTGTCAGGCATTATCCCTGCAGGCTGGCTTATTCTGGGAATAAAAAGGCTCGGCTTT
>APikL2_P131
ATGCGTCTTGTCACTTTTAACACAGTTTTCCTCACTTTGGGAACCATTAGTATTGTTAACGCTCAAAATGAGTACCTAGATGCGAAAAAGCACGGTATTGACCTAAGCCGAGAACGAGCCCCAAACTTTGTCGACCACCCTGGTATTCCTCCATCCGACTGCTTTTGGTTTTTGTATAAAAACTACGTTCGACAAGATGCCGGGGTTTGTCAGAGCGATTGGTCGTTCGACATGAAAATTGGTCAATACTGGGTTACTATCCATACAGACGAGGGTTGCAGATTGTCAGGCATTATCCCTGCAGGCTGGCTTATTCTGGGAATAAAAAGGCTCGGCTTT
>APikL2_P28
ATGCGTTTTGTCACTTTTAACACAGTCTTCCTCACTTTGGGAACCATTAGTATTGTTAACGCTCAAAATGAGTACATAGATGCGAAAAAGCACGGTATTGACCTAAGCCGAGAACGAGCCCCAAACTTTGTCGACCACCCTGGTATTCCTCCATCCGACTGCTTTTGGTTTTTGTATAAAAACTACGTTCGACAAAATGCCGGGGTTTGTCAGAGCGATTGGTCGTTCGACATGAAAATTGGTCAATACTGGGTTACTATCCATACAGACGAGGGTTGCAGATTGTCAGGCATCATCCCTGCAGGCTGGCTTATTCTGGGAATGAAAAGGCCCGGCTTT
>APikL5_P28
ATGCGCTATACGTCTTTCAGCGCTTTTTTTCTTACTCTGGGAACTATTACTACCGTCGACGCCAAAATCGAAAATGCAATTGTGCCAGGTTTTCGTATCGACTTAAGCCGAGAGCCCAACCCTGTTGTCTACGACGCCCCTGCTTCTTCTGTACAAGAGTGCTTTTGGTTCATGTTTTACAACGGGCAAAGGGTAGACGCTGGGGCTTGTCATAGCGATTGGTCGTTTGGATTGCAAGTTGGTAAACGCTTTGTTCAGATTAAAACCGATAAAAAATGCAATTTGCATGGCACTTACGCGCCAGGCTGGATTGTGTTGGGGAGAGAAAGGGATGATTTGAATAATAATCAAAACCAGAGGATACAAGGCAAAACTATTACGACCAGGGAGGGTAAT
>APikL2_P29
ATGCGTTTTGTCACTTTTAACACAGTCTTCCTCACTTTGGGAACCATTAGTATTGTTAACGCTCAAAATGAGTACATAGATGCGAAAAAGCACGGTATTGACCTAAGCCGAGAACGAGCCCCAAACTTTGTCGACCACCCTGGTATTCCTCCATCCGACTGCTTTTGGTTTTTGTATAAAAACTACGTTCGACAAAATGCCGGGGTTTGTCAGAGCGATTGGTCGTTCGACATGAAAATTGGTCAATACTGGGTTACTATCCATACAGACGAGGGTTGCAGATTGTCAGGCATCATCCCTGCAGGCTGGCTTATTCTGGGAATGAAAAGGCCCGGCTTT
>APikL5_P29
ATGCGCTATACGTCTTTCAGCGCTTTTTTTCTTACTCTGGGAACTATTACTACCGTCGACGCCAAAATCGAAAATGCAATTGTGCCAGGTTTTCGTATCGACTTAAGCCGAGAGCCCAACCCTGTTGTCTACGACGCCCCTGCTTCTTCTGTACAAGAGTGCTTTTGGTTCATGTTTTACAACGGGCAAAGGGTAGACGCTGGGGCTTGTCATAGCGATTGGTCGTTTGGATTGCAAGTTGGTAAACGCTTTGTTCAGATTAAAACCGATAAAAAATGCAATTTGCATGGCACTTACGCGCCAGGCTGGATTGTGTTGGGGAGAGAAAGGGATGATTTGAATAATAATCAAAACCAGAGGATACAAGGCAAAACTATTACGACCAGGGAGGGTAAT
>APikL2_P3
ATGCGTTTTGTCACTTTTAACACAGTCTTCCTCACTTTGGGAACCATTAGTATTGTTAACGCTCAAAATGAGTACATAGATGCGAAAAAGCACGGTATTGACCTAAGCCGAGAACGAGCCCCAAACTTTGTCGACCACCCTGGTATTCCTCCATCCGACTGCTTTTGGTTTTTGTATAAAAACTACGTTCGACAAAATGCCGGGGTTTGTCAGAGCGATTGGTCGTTCGACATGAAAATTGGTCAATACTGGGTTACTATCCATACAGACGAGGGTTGCAGATTGTCAGGCATCATCCCTGCAGGCTGGCTTATTCTGGGAATGAAAAGGCCCGGCTTT
>APikL2_P3
ATGCGCTATACGTCTTTCAGCGCTTTTTTTCTTACTCTGGGAACTATTACTACCGTCGACGCCAAAATCGAAAATGCAATTGTGCCAGGTTTTCGTATCGACTTAAGCCGAGAGCCCAACCCTGTTGTCTACGACGCCCCTGCTTCTTCTGTACAAGAGTGCTTTTGGTTCATGTTTTACAACGGGCAAAGGGTAGACGCTGGGGCTTGTCATAGCGATTGGTCGTTTGGATTGCAAGTTGGTAAACGCTTTGTTCAGATTAAAACCGATAAAAAATGCAATTTGCATGGCACTTACGCGCCAGGCTGGATTGTGTTGGGGAGAGAAAGGGATGATTTGAATAATAATCAAAACCAGAGGATACAAGGCAAAACTATTACGACCAGGGAGGGTAAT
>APikL2_Pg1213
ATGCGTTTTGTCACTTTTAACACAGTCTTCCTCACTTTGGGAACCATTAGTATTGTTAACGCTCAAAATGAGTACATAGATGCGAAAAAGCACGGTATTGACCTAAGCCGAGAACGAGCCCCAAACTTTGTCGACCACCCTGGTATTCCTCCATCCGACTGCTTTTGGTTTTTGTATAAAAACTACGTTCGACAAAATGCCGGGGTTTGTCAGAGCGATTGGTCGTTCGACATGAAAATTGGTCAATACTGGGTTACTATCCATACAGACGAGGGTTGCAGATTGTCAGGCATCATCCCTGCAGGCTGGCTTATTCTGGGAATGAAAAGGCCCGGCTTT
>APikL2_PgKY
ATGCGTTTTGTCACTTTTAACACAGTCTTCCTCACTTTGGGAACCATTAGTATTGTTAACGCTCAAAATGAGTACATAGATGCGAAAAAGCACGGTATTGACCTAAGCCGAGAACGAGCCCCAAACTTTGTCGACCACCCTGGTATTCCTCCATCCGACTGCTTTTGGTTTTTGTATAAAAACTACGTTCGACAAAATGCCGGGGTTTGTCAGAGCGATTGGTCGTTCGACATGAAAATTGGTCAATACTGGGTTACTATCCATACAGACGAGGGTTGCAGATTGTCAGGCATCATCCCTGCAGGCTGGCTTATTCTGGGAATGAAAAGGCCCGGCTTT
>APikL5_PgKY
ATGCGCTTTACGTCTTTCAACGCTTTTTTTCTTACTCTGGGAACTATTGCTACCGTCAACGCCAAAATCGAAAATGCAATTGTGCCAGGTTTTCGTATCGACTTAAGCCGAGAGCCCAACCCTGTTGTCTACGACGCCCCTGGTTCTCCTGTACAAGAGTGCTTTTGGTTCATGTTTTACAACGGGCAAAGGGTAGACGCTAGGGCTTGTCATAGCGGTTGGTCGTTTGGATTGCAAGTTGGTAAACGCTTTGTTCAGATTAAAACCGATAAAAAATGCAATTTGCAGGGCACTTACGCGCCAGGCTGGATTGTGTTGGGGAGAGAAAGGGATGATTTGAAAAATAATCAAAACCAGAGGATGCAAGGCAAAACTATTACGACCAGAGAGGGTAAT
>APikL2_PGPA
ATGCGTTTTGTCACTTTTAACACAGTCTTCCTCACTTTGGGAACCATTAGTATTGTTAACGCTCAAAATGAGTACATAGATGCGAAAAAGCACGGTATTGACCTAAGCCGAGAACGAGCCCCAAACTTTGTCGACCACCCTGGTATTCCTCCATCCGACTGCTTTTGGTTTTTGTATAAAAACTACGTTCGACAAAATGCCGGGGTTTGTCAGAGCGATTGGTCGTTCGACATGAAAATTGGTCAATACTGGGTTACTATCCATACAGACGAGGGTTGCAGATTGTCAGGCATCATCCCTGCAGGCTGGCTTATTCTGGGAATGAAAAGGCCCGGCTTT
>APikL5_PGPA
ATGCGCTTTACGTCTTTCAACGCTTTTTTTCTTACTCTGGGAACTATTGCTACCGTCAACGCCAAAATCGAAAATGCAATTGTGCCAGGTTTTCGTATCGACTTAAGCCGAGAGCCCAACCCTGTTGTCTACGACGCCCCTGGTTCTCCTGTACAAGAGTGCTTTTGGTTCATGTTTTACAACGGGCAAAGGGTAGACGCTAGGGCTTGTCATAGCGGTTGGTCGTTTGGATTGCAAGTTGGTAAACGCTTTGTTCAGATTAAAACCGATAAAAAATGCAATTTGCAGGGCACTTACGCGCCAGGCTGGATTGTGTTGGGGAGAGAAAGGGATGATTTGAAAAATAATCAAAACCAGAGGATGCAAGGCAAAACTATTACGACCAGAGAGGGTAAT
>APikL2_PH14
ATGCGTCTTGTCACTTTTAACACAGTTTTCCTCACTTTGGGAACCATTAGTATTGTTAACGCTCAAAATGAGTACCTAGATGCGAAAAAGCACGGTATTGACCTAAGCCGAGAACGAGCCCCAAACTTTGTCGACCACCCTGGTATTCCTCCATCCGACTGCTTTTGGTTTTTGTATAAAAACTACGTTCGACAAGATGCCGGGGTTTGTCAGAGCGATTGGTCGTTCGACATGAAAATTGGTCAATACTGGGTTACTATCCATACAGACGAGGGTTGCAGATTGTCAGGCATTATCCCTGCAGGCTGGCTTATTCTGGGAATAAAAAGGCTCGGCTTT
>APikL2_PH42
ATGCGTTTTGTCACTTTTAACACAGTCTTCCTCACTTTGGGAACCATTAGTATTGTTAACGCTCAAAATGAGTACATAGATGCGAAAAAGCACGGTATTGACCTAAGCCGAGAACGAGCCCCAAACTTTGTCGACCACCCTGGTATTCCTCCATCCGACTGCTTTTGGTTTTTGTATAAAAACTACGTTCGACAAAATGCCGGGGTTTGTCAGAGCGATTGGTCGTTCGACATGAAAATTGGTCAATACTGGGTTACTATCCATACAGACGAGGGTTGCAGATTGTCAGGCATCATCCCTGCAGGCTGGCTTATTCTGGGAATGAAAAGGCCCGGCTTT
>APikL5_PH42
ATGCGCTTTACGTCTTTCAACGCTTTTTTTCTTACTCTGGGAACTATTGCTACCGTCAACGCCAAAATCGAAAATGCAATTGTGCCAGGTTTTCGTATCGACTTAAGCCGAGAGCCCAACCCTGTTGTCTACGACGCCCCTGGTTCTCCTGTACAAGAGTGCTTTTGGTTCATGTTTTACAACGGGCAAAGGGTAGACGCTAGGGCTTGTCATAGCGGTTGGTCGTTTGGATTGCAAGTTGGTAAACGCTTTGTTCAGATTAAAACCGATAAAAAATTCAATTTGCATGGCACTTACGCGCCAGGCTGGATTGTGTTGGGGAGAGAAAGGGATGATTTGAAAAATAATCAAAACCAGAGGATGCAAGGCAAAACTATTACGACCAGAGAGGGTAAT
>APikL2_PL2-1
ATGCGTTTTGTCACTTTTAACACAGTCTTCCTCACTTTGGGAACCATTAGTATTGTTAACGCTCAAAATGAGTACATAGATGCGAAAAAGCACGGTATTGACCTAAGCCGAGAACGAGCCCCAAACTTTGTCGACCACCCTGGTATTCCTCCATCCGACTGCTTTTGGTTTTTGTATAAAAACTACGTTCGACAAAATGCCGGGGTTTGTCAGAGCGATTGGTCGTTCGACATGAAAATTGGTCAATACTGGGTTACTATCCATACAGACGAGGGTTGCAGATTGTCAGGCATCATCCCTGCAGGCTGGCTTATTCTGGGAATGAAAAGGCCCGGCTTT
>APikL2_PL3-1
ATGCGTTTTGTCACTTTTAACACAGTCTTCCTCACTTTGGGAACCATTAGTATTGTTAACGCTCAAAATGAGTACATAGATGCGAAAAAGCACGGTATTGACCTAAGCCGAGAACGAGCCCCAAACTTTGTCGACCACCCTGGTATTCCTCCATCCGACTGCTTTTGGTTTTTGTATAAAAACTACGTTCGACAAAATGCCGGGGTTTGTCAGAGCGATTGGTCGTTCGACATGAAAATTGGTCAATACTGGGTTACTATCCATACAGACGAGGGTTGCAGATTGTCAGGCATCATCCCTGCAGGCTGGCTTATTCTGGGAATGAAAAGGCCCGGCTTT
>APikL2_PY0925
ATGCGTTTTGTCACTTTTAACACAGTCTTCCTCACTTTGGGAACCATTAGTATTGTTAACGCTCAAAATGAGTACATAGATGCGAAAAAGCACGGTATTGACCTAAGCCGAGAACGAGCCCCAAACTTTGTCGACCACCCTGGTATTCCTCCATCCGACTGCTTTTGGTTTTTGTATAAAAACTACGTTCGACAAAATGCCGGGGTTTGTCAGAGCGATTGGTCGTTCGACATGAAAATTGGTCAATACTGGGTTACTATCCATACAGACGAGGGTTGCAGATTGTCAGGCATCATCCCTGCAGGCTGGCTTATTCTGGGAATGAAAAGGCCCGGCTTT
>APikL5_PY0925
ATGCGCTATACGTCTTTCAGCGCTTTTTTTCTTACTCTGGGAACTATTACTACCGTCGACGCCAAAATCGAAAATGCAATTGTGCCAGGTTTTCGTATCGACTTAAGCCGAGAGCCCAACCCTGTTGTCTACGACGCCCCTGCTTCTTCTGTACAAGAGTGCTTTTGGTTCATGTTTTACAACGGGCAAAGGGTAGACGCTGGGGCTTGTCATAGCGATTGGTCGTTTGGATTGCAAGTTGGTAAACGCTTTGTTCAGATTAAAACCGATAAAAAATGCAATTTGCATGGCACTTACGCGCCAGGCTGGATTGTGTTGGGGAGAGAAAGGGATGATTTGAATAATAATCAAAACCAGAGGATACAAGGCAAAACTATTACGACCAGGGAGGGTAAT
>APikL2_PY36.1
ATGCGTTTTGTCACTTTTAACACAGTCTTCCTCATTTTGGGAACCATTAGTATTGTTAACGCTCAAAATGAGTACATAGATGCGAAAAAGCACGGTATTGACCTAAGCCGAGAACGAGCCCCAAACTTTGTCGACCACCCTGGTATTCCTCCATCCGACTGCTTTTGGTTTTTGTATAAAAACTACATTCGACAAAATGCCGGGGTTTGTCAGAGCGATTGGTCGTTCGACATGAAAATTGGTCAATACTGGGTTACTATCCATACAGACGAGGGTTGCAGATTGTCAGGCATCATCCCTGCAGGCTGGCTTATTCTGGGAATAAAAAGGCCCGGCTTT
>APikL5_PY36.1
ATGCGCTATACGTCTTTCAGCGCTTTTTTTCTTACTCTGGGAACTATTACTACCGTCGACGCCAAAATCGAAAATGCAATTGTGCCAGGTTTTCGTATCGACTTAAGCCGAGAGCCCAACCCTGTTGTCTACGACGCCCCTGCTTCTTCTGTACAAGAGTGCTTTTGGTTCATGTTTTACAACGGGCAAAGGGTAGACGCTGGGGCTTGTCATAGCGATTGGTCGTTTGGATTGCAAGTTGGTAAACGCTTTGTTCAGATTAAAACCGATAAAAAATGCAATTTGCATGGCACTTACGCGCCAGGCTGGATTGTGTTGGGGAGAGAAAGGGATGATTTGAATAATAATCAAAACCAGAGGATACAAGGCAAAACTATTACGACCAGGGAGGGTAAT
>APikL2_PY5003
ATGCGTTTTGTCACTTTTAACACAGTCTTCCTCACTTTGGGAACCATTAGTATTGTTAACGCTCAAAATGAGTACATAGATGCGAAAAAGCACGGTATTGACCTAAGCCGAGAACGAGCCCCAAACTTTGTCGACCACCCTGGTATTCCTCCATCCGACTGCTTTTGGTTTTTGTATAAAAACTACGTTCGACAAAATGCCGGGGTTTGTCAGAGCGATTGGTCGTTCGACATGAAAATTGGTCAATACTGGGTTACTATCCATACAGACGAGGGTTGCAGATTGTCAGGCATCATCCCTGCAGGCTGGCTTATTCTGGGAATGAAAAGGCCCGGCTTT
>APikL5_PY5003
ATGCGCTATACGTCTTTCAGCGCTTTTTTTCTTACTCTGGGAACTATTACTACCGTCGACGCCAAAATCGAAAATGCAATTGTGCCAGGTTTTCGTATCGACTTAAGCCGAGAGCCCAACCCTGTTGTCTACGACGCCCCTGCTTCTTCTGTACAAGAGTGCTTTTGGTTCATGTTTTACAACGGGCAAAGGGTAGACGCTGGGGCTTGTCATAGCGATTGGTCGTTTGGATTGCAAGTTGGTAAACGCTTTGTTCAGATTAAAACCGATAAAAAATGCAATTTGCATGGCACTTACGCGCCAGGCTGGATTGTGTTGGGGAGAGAAAGGGATGATTTGAATAATAATCAAAACCAGAGGATACAAGGCAAAACTATTACGACCAGGGAGGGTAAT
>APikL2_PY5010
ATGCGTTTTGTCACTTTTAACACAGTCTTCCTCACTTTGGGAACCATTAGTATTGTTAACGCTCAAAATGAGTACATAGATGCGAAAAAGCACGGTATTGACCTAAGCCGAGAACGAGCCCCAAACTTTGTCGACCACCCTGGTATTCCTCCATCCGACTGCTTTTGGTTTTTGTATAAAAACTACGTTCGACAAAATGCCGGGGTTTGTCAGAGCGATTGGTCGTTCGACATGAAAATTGGTCAATACTGGGTTACTATCCATACAGACGAGGGTTGCAGATTGTCAGGCATCATCCCTGCAGGCTGGCTTATTCTGGGAATGAAAAGGCCCGGCTTT
>APikL2_PY5033
ATGCGTTTTGTCACTTTTAACACAGTCTTCCTCACTTTGGGAACCATTAGTATTGTTAACGCTCAAAATGAGTACATAGATGCGAAAAAGCACGGTATTGACCTAAGCCGAGAACGAGCCCCAAACTTTGTCGACCACCCTGGTATTCCTCCATCCGACTGCTTTTGGTTTTTGTATAAAAACTACGTTCGACAAAATGCCGGGGTTTGTCAGAGCGATTGGTCGTTCGACATGAAAATTGGTCAATACTGGGTTACTATCCATACAGACGAGGGTTGCAGATTGTCAGGCATCATCCCTGCAGGCTGGCTTATTCTGGGAATGAAAAGGCCCGGCTTT
>APikL5_PY5033
ATGCGCTATACGTCTTTCAGCGCTTTTTTTCTTACTCTGGGAACTATTACTACCGTCGACGCCAAAATCGAAAATGCAATTGTGCCAGGTTTTCGTATCGACTTAAGCCGAGAGCCCAACCCTGTTGTCTACGACGCCCCTGCTTCTTCTGTACAAGAGTGCTTTTGGTTCATGTTTTACAACGGGCAAAGGGTAGACGCTGGGGCTTGTCATAGCGATTGGTCGTTTGGATTGCAAGTTGGTAAACGCTTTGTTCAGATTAAAACCGATAAAAAATGCAATTTGCATGGCACTTACGCGCCAGGCTGGATTGTGTTGGGGAGAGAAAGGGATGATTTGAATAATAATCAAAACCAGAGGATACAAGGCAAAACTATTACGACCAGGGAGGGTAAT
>APikL2_PY6017
ATGCGTTTTGTCACTTTTAACACAGTCTTCCTCACTTTGGGAACCATTAGTATTGTTAACGCTCAAAATGAGTACATAGATGCGAAAAAGCACGGTATTGACCTAAGCCGAGAACGAGCCCCAAACTTTGTCGACCACCCTGGTATTCCTCCATCCGACTGCTTTTGGTTTTTGTATAAAAACTACGTTCGACAAAATGCCGGGGTTTGTCAGAGCGATTGGTCGTTCGACATGAAAATTGGTCAATACTGGGTTACTATCCATACAGACGAGGGTTGCAGATTGTCAGGCATCATCCCTGCAGGCTGGCTTATTCTGGGAATGAAAAGGCCCGGCTTT
>APikL5_PY6017
ATGCGCTATACGTCTTTCAGCGCTTTTTTTCTTACTCTGGGAACTATTACTACCGTCGACGCCAAAATCGAAAATGCAATTGTGCCAGGTTTTCGTATCGACTTAAGCCGAGAGCCCAACCCTGTTGTCTACGACGCCCCTGCTTCTTCTGTACAAGAGTGCTTTTGGTTCATGTTTTACAACGGGCAAAGGGTAGACGCTGGGGCTTGTCATAGCGATTGGTCGTTTGGATTGCAAGTTGGTAAACGCTTTGTTCAGATTAAAACCGATAAAAAATGCAATTTGCATGGCACTTACGCGCCAGGCTGGATTGTGTTGGGGAGAGAAAGGGATGATTTGAATAATAATCAAAACCAGAGGATACAAGGCAAAACTATTACGACCAGGGAGGGTAAT
>APikL2_PY6025
ATGCGTTTTGTCACTTTTAACACAGTCTTCCTCATTTTGGGAACCATTAGTATTGTTAACGCTCAAAATGAGTACATAGATGCGAAAAAGCACGGTATTGACCTAAGCCGAGAACGAGCCCCAAACTTTGTCGACCACCCTGGTATTCCTCCATCCGACTGCTTTTGGTTTTTGTATAAAAACTACATTCGACAAAATGCCGGGGTTTGTCAGAGCGATTGGTCGTTCGACATGAAAATTGGTCAATACTGGGTTACTATCCATACAGACGAGGGTTGCAGATTGTCAGGCATCATCCCTGCAGGCTGGCTTATTCTGGGAATAAAAAGGCCCGGCTTT
>APikL5_PY6025
ATGCGCTATACGTCTTTCAGCGCTTTTTTTCTTACTCTGGGAACTATTACTACCGTCGACGCCAAAATCGAAAATGCAATTGTGCCAGGTTTTCGTATCGACTTAAGCCGAGAGCCCAACCCTGTTGTCTACGACGCCCCTGCTTCTTCTGTACAAGAGTGCTTTTGGTTCATGTTTTACAACGGGCAAAGGGTAGACGCTGGGGCTTGTCATAGCGATTGGTCGTTTGGATTGCAAGTTGGTAAACGCTTTGTTCAGATTAAAACCGATAAAAAATGCAATTTGCATGGCACTTACGCGCCAGGCTGGATTGTGTTGGGGAGAGAAAGGGATGATTTGAATAATAATCAAAACCAGAGGATACAAGGCAAAACTATTACGACCAGGGAGGGTAAT
>APikL2_PY6045
ATGCGTTTTGTCACTTTTAACACAGTCTTCCTCATTTTGGGAACCATTAGTATTGTTAACGCTCAAAATGAGTACATAGATGCGAAAAAGCACGGTATTGACCTAAGCCGAGAACGAGCCCCAAACTTTGTCGACCACCCTGGTATTCCTCCATCCGACTGCTTTTGGTTTTTGTATAAAAACTACATTCGACAAAATGCCGGGGTTTGTCAGAGCGATTGGTCGTTCGACATGAAAATTGGTCAATACTGGGTTACTATCCATACAGACGAGGGTTGCAGATTGTCAGGCATCATCCCTGCAGGCTGGCTTATTCTGGGAATAAAAAGGCCCGGCTTT
>APikL5_PY6045
ATGCGCTATACGTCTTTCAGCGCTTTTTTTCTTACTCTGGGAACTATTACTACCGTCGACGCCAAAATCGAAAATGCAATTGTGCCAGGTTTTCGTATCGACTTAAGCCGAGAGCCCAACCCTGTTGTCTACGACGCCCCTGCTTCTTCTGTACAAGAGTGCTTTTGGTTCATGTTTTACAACGGGCAAAGGGTAGACGCTGGGGCTTGTCATAGCGATTGGTCGTTTGGATTGCAAGTTGGTAAACGCTTTGTTCAGATTAAAACCGATAAAAAATGCAATTTGCATGGCACTTACGCGCCAGGCTGGATTGTGTTGGGGAGAGAAAGGGATGATTTGAATAATAATCAAAACCAGAGGATACAAGGCAAAACTATTACGACCAGGGAGGGTAAT
>APikL2_PY86.1
ATGCGTTTTGTCACTTTTAACACAGTCTTCCTCACTTTGGGAACCATTAGTATTGTTAACGCTCAAAATGAGTACATAGATGCGAAAAAGCACGGTATTGACCTAAGCCGAGAACGAGCCCCAAACTTTGTCGACCACCCTGGTATTCCTCCATCCGACTGCTTTTGGTTTTTGTATAAAAACTACGTTCGACAAAATGCCGGGGTTTGTCAGAGCGATTGGTCGTTCGACATGAAAATTGGTCAATACTGGGTTACTATCCATACAGACGAGGGTTGCAGATTGTCAGGCATCATCCCTGCAGGCTGGCTTATTCTGGGAATGAAAAGGCCCGGCTTT
>APikL2_RMg-DI
ATGCGTCTTGTCACTTTTAACACAGTTTTCCTCACTTTGGGAACCATTAGTATTGTTAACGCTCAAAATGAGTACCTAGATGCGAAAAAGCACGGTATTGACCTAAGCCGAGAACGAGCCCCAAACTTTGTCGACCACCCTGGTATTCCTCCATCCGACTGCTTTTGGTTTTTGTATAAAAACTACGTTCGACAAGATGCCGGGGTTTGTCAGAGCGATTGGTCGTTCGACATGAAAATTGGTCAATACTGGGTTACTATCCATACAGACGAGGGTTGCAGATTGTCAGGCATTATCCCTGCAGGCTGGCTTATTCTGGGAATAAAAAGGCTCGGCTTT
>APikL2_SSFL02
ATGCGTTTTGTCACTTTTAACACAGTCTTCCTCATTTTGGGAACCATTAGTATTGTTAACGCTCAAAATGAGTACATAGATGCGAAAAAGCACGGTATTGACCTAAGCCGAGAACGAGCCCCAAACTTTGTCGACCACCCTGGTATTCCTCCATCCGACTGCTTTTGGTTTTTGTATAAAAACTACATTCGACAAAATGCCGGGGTTTGTCAGAGCGATTGGTCGTTCGACATGAAAATTGGTCAATACTGGGTTACTATCCATACAGACGAGGGTTGCAGATTGTCAGGCATCATCCCTGCAGGCTGGCTTATTCTGGGAATAAAAAGGCCCGGCTTT
>APikL2_SSFL14-3
ATGCGTTTTGTCACTTTTAACACAGTCTTCCTCATTTTGGGAACCATTAGTATTGTTAACGCTCAAAATGAGTACATAGATGCGAAAAAGCACGGTATTGACCTAAGCCGAGAACGAGCCCCAAACTTTGTCGACCACCCTGGTATTCCTCCATCCGACTGCTTTTGGTTTTTGTATAAAAACTACATTCGACAAAATGCCGGGGTTTGTCAGAGCGATTGGTCGTTCGACATGAAAATTGGTCAATACTGGGTTACTATCCATACAGACGAGGGTTGCAGATTGTCAGGCATCATCCCTGCAGGCTGGCTTATTCTGGGAATAAAAAGGCCCGGCTTT
>APikL2_SV9610
ATGCGTCTTGTCACTTTTAACACAGTTTTCCTCACTTTGGGAACCATTAGTATTGTTAACGCTCAAAATGAGTACCTAGATGCGAAAAAGCACGGTATTGACCTAAGCCGAGAACGAGCCCCAAACTTTGTCGACCACCCTGGTATTCCTCCATCCGACTGCTTTTGGTTTTTGTATAAAAACTACGTTCGACAAGATGCCGGGGTTTGTCAGAGCGATTGGTCGTTCGACATGAAAATTGGTCAATACTGGGTTACTATCCATACAGACGAGGGTTGCAGATTGTCAGGCATCATCCCTGCAGGCTGGCTTATTCTGGGAATAAAAAGGCCCGGCTTT
>APikL4_SV9623
ATGCGTTTTACCACTTTCAACGCCTTTTTTCTTAGTCTGGGAGCTATTGCTACCGTTAACGCTAGAAAAGACAATGAAATTATGCGAAAAGGTGGTATCGACCTAAGCCGAGAACCCGATCCCAATTTCATCGACCACGCTGGTACTCGCCCGGCCGAATGCTTTTGGTTTATGTATTACAACGGGCAAAGGATAGATGCTGGGACTTGCTATAGCGCTTGGTCGTTTGGATTGAAAGTTGGTTCAAGTTTTGTTGATATTAAAACAGATGAAGATTGCAATTTGTATGGCACTTACGCGCCAGGCTGGATTGTTTTGGGCAAAAAAAGGCCTGGCTTT
>APikL2_SV9623
ATGCGTCTTGTCACTTTTAACACAGTTTTCCTCACTTTGGGAACCATTAGTATTGTTAACGCTCAAAATGAGTACCTAGATGCGAAAAAGCACGGTATTGACCTAAGCCGAGAACGAGCCCCAAACTTTGTCGACCACCCTGGTATTCCTCCATCCGACTGCTTTTGGTTTTTGTATAAAAACTACGTTCGACAAGATGCCGGGGTTTGTCAGAGCGATTGGTCGTTCGACATGAAAATTGGTCAATACTGGGTTACTATCCATACAGACGAGGGTTGCAGATTGTCAGGCATCATCCCTGCAGGCTGGCTTATTCTGGGAATAAAAAGGCCCGGCTTT
>APikL2_T25
ATGCGTTTTGTCACTTTTAACACAGTCTTCCTCACTTTGGGAACCATTAGTATTGTTAACGCTCAAAATGAGTACATAGATGCGAAAAAGCACGGTATTGACCTAAGCCGAGAACGAGCCCCAAACTTTGTCGACCACCCTGGTATTCCTCCATCCGACTGCTTTTGGTTTTTGTATAAAAACTACGTTCGACAAAATGCCGGGGTTTGTCAGAGCGATTGGTCGTTCGACATGAAAATTGGTCAATACTGGGTTACTATCCATACAGACGAGGGTTGCAGATTGTCAGGCATCATCCCTGCAGGCTGGCTTATTCTGGGAATGAAAAGGCCCGGCTTT
>APikL5_T25
ATGCGCTATACGTCTTTCAGCGCTTTTTTTCTTACTCTGGGAACTATTACTACCGTCGACGCCAAAATCGAAAATGCAATTGTGCCAGGTTTTCGTATCGACTTAAGCCGAGAGCCCAACCCTGTTGTCTACGACGCCCCTGCTTCTTCTGTACAAGAGTGCTTTTGGTTCATGTTTTACAACGGGCAAAGGGTAGACGCTGGGGCTTGTCATAGCGATTGGTCGTTTGGATTGCAAGTTGGTAAACGCTTTGTTCAGATTAAAACCGATAAAAAATGCAATTTGCATGGCACTTACGCGCCAGGCTGGATTGTGTTGGGGAGAGAAAGGGATGATTTGAATAATAATCAAAACCAGAGGATACAAGGCAAAACTATTACGACCAGGGAGGGTAAT
>APikL2_TF05-1
ATGCGTTTTGTCACTTTTAACACAGTCTTCCTCACTTTGGGAACCATTAGTATTGTTAACGCTCAAAATGAGTACATAGATGCGAAAAAGCACGGTATTGACCTAAGCCGAGAACGAGCCCCAAACTTTGTCGACCACCCTGGTATTCCTCCATCCGACTGCTTTTGGTTTTTGTATAAAAACTACGTTCGACAAAATGCCGGGGTTTGTCAGAGCGATTGGTCGTTCGACATGAAAATTGGTCAATACTGGGTTACTATCCATACAGACGAGGGTTGCAGATTGTCAGGCATCATCCCTGCAGGCTGGCTTATTCTGGGAATGAAAAGGCCCGGCTTT
>APikL2_TH12
ATGCGTCTTGTCACTTTTAACACAGTTTTCCTCACTTTGGGAACCATTAGTATTGTTAACGCTCAAAATGAGTACCTAGATGCGAAAAAGCACGGTATTGACCTAAGCCGAGAACGAGCCCCAAACTTTGTCGACCACCCTGGTATTCCTCCATCCGACTGCTTTTGGTTTTTGTATAAAAACTACGTTCGACAAGATGCCGGGGTTTGTCAGAGCGATTGGTCGTTCGACATGAAAATTGGTCAATACTGGGTTACTATCCATACAGACGAGGGTTGCAGATTGTCAGGCATTATCCCTGCAGGCTGGCTTATTCTGGGAATAAAAAGGCTCGGCTTT
>AVR-Pik_TH16
ATGCGTGTTACCACTTTTAACACATTCCTTCTCACTTTGGGAACTGTCGCTGTCGTCAATGCCGAAACGGGCAACAAATATATAGAAAAACGCGCTATCGACCTAAGTCGAGAGCGAGACCCTAACTTTTTCGACAACCCTGGTATTCCTGTACCCGAATGTTTTTGGTTTATGTTTAAAAACAACGTACGTCAAGATGATGGAACCTGTTACAGCTCTTGGAAAATGGACATGAAAGTTGGTCCAAACTGGGTCCATATTAAATCAGACGATAATTGCAATTTGTCGGGCGACTTCCCTCCAGGTTGGATTGTTTTGGGGAAAAAAAGGCCCGGCTTT
>APikL2_TH16
ATGCGTCTTGTCACTTTTAACACAGTTTTCCTCACTTTGGGAACCATTAGTATTGTTAACGCTCAAAATGAGTACCTAGATGCGAAAAAGCACGGTATTGACCTAAGCCGAGAACGAGCCCCAAACTTTGTCGACCACCCTGGTATTCCTCCATCCGACTGCTTTTGGTTTTTGTATAAAAACTACGTTCGACAAGATGCCGGGGTTTGTCAGAGCGATTGGTCGTTCGACATGAAAATTGGTCAATACTGGGTTACTATCCATACAGACGAGGGTTGCAGATTGTCAGGCATTATCCCTGCAGGCTGGCTTATTCTGGGAATAAAAAGGCTCGGCTTT
>APikL2_US71
ATGCGTCTTGTCACTTTTAACACAGTTTTCCTCACTTTGGGAACCATTAGTATTGTTAACGCTCAAAATGAGTACCTAGATGCGAAAAAGCACGGTATTGACCTAAGCCGAGAACGAGCCCCAAACTTTGTCGACCACCCTGGTATTCCTCCATCCGACTGCTTTTGGTTTTTGTATAAAAACTACGTTCGACAAGATGCCGGGGTTTGTCAGAGCGATTGGTCGTTCGACATGAAAATTGGTCAATACTGGGTTACTATCCATACAGACGAGGGTTGCAGATTGTCAGGCATTATCCCTGCAGGCTGGCTTATTCTGGGAATAAAAAGGCTCGGCTTT
>AVR-Pik_v86010
ATGCGTGTTACCACTTTTAACACATTCCTTCTCACTTTGGGAACTGTCGCTGTCGTCAATGCCGAAACGGGCAACAAATATATAGAAAAACGCGCTATCGACCTAAGTCGAGAGCGAGACCCTAACTTTTTCGACAACCCTGGTATTCCTGTACCCGAATGTTTTTGGTTTATGTTTAAAAACAACGTACGTCAAGATGCTGGAACCTGTTACAGCTCTTGGAAAATGGACATGAAAGTTGGTCCAAACTGGGTCCATATTAAATCAGACGATAATTGCAATTTGTCGGGCGACTTCCCTCCAGGTTGGATTGTTTTGGGGAAAAAAAGGCCCGGCTTT
>APikL2_v86010
ATGCGTCTTGTCACTTTTAACACAGTTTTCCTCACTTTGGGAACCATTAGTATTGTTAACGCTCAAAATGAGTACCTAGATGCGAAAAAGCACGGTATTGACCTAAGCCGAGAACGAGCCCCAAACTTTGTCGACCACCCTGGTATTCCTCCATCCGACTGCTTTTGGTTTTTGTATAAAAACTACGTTCGACAAGATGCCGGGGTTTGTCAGAGCGATTGGTCGTTCGACATGAAAATTGGTCAATACTGGGTTACTATCCATACAGACGAGGGTTGCAGATTGTCAGGCATTATCCCTGCAGGCTGGCTTATTCTGGGAATAAAAAGGCTCGGCTTT
>APikL2_WBKY11
ATGCGTTTTGTCACTTTTAACACAGTCTTCCTCACTTTGGGAACCATTAGTATTGTTAACGCTCAAAATGAGTACATAGATGCGAAAAAGCACGGTATTGACCTAAGCCGAGAACGAGCCCCAAACTTTGTCGACCACCCTGGTATTCCTCCATCCGACTGCTTTTGGTTTTTGTATAAAAACTACGTTCGACAAAATGCCGGGGTTTGTCAGAGCGATTGGTCGTTCGACATGAAAATTGGTCAATACTGGGTTACTATCCATACAGACGAGGGTTGCAGATTGTCAGGCATCATCCCTGCAGGCTGGCTTATTCTGGGAATGAAAAGGCCCGGCTTT
>APikL2_WHTQ
ATGCGTTTTGTCACTTTTAACACAGTCTTCCTCACTTTGGGAACCATTAGTATTGTTAACGCTCAAAATGAGTACATAGATGCGAAAAAGCACGGTATTGACCTAAGCCGAGAACGAGCCCCAAACTTTGTCGACCACCCTGGTATTCCTCCATCCGACTGCTTTTGGTTTTTGTATAAAAACTACGTTCGACAAAATGCCGGGGTTTGTCAGAGCGATTGGTCGTTCGACATGAAAATTGGTCAATACTGGGTTACTATCCATACAGACGAGGGTTGCAGATTGTCAGGCATCATCCCTGCAGGCTGGCTTATTCTGGGAATGAAAAGGCCCGGCTTT
>APikL5_WHTQ
ATGCGCTATACGTCTTTCAGCGCTTTTTTTCTTACTCTGGGAACTATTACTACCGTCGACGCCAAAATCGAAAATGCAATTGTGCCAGGTTTTCGTATCGACTTAAGCCGAGAGCCCAACCCTGTTGTCTACGACGCCCCTGCTTCTTCTGTACAAGAGTGCTTTTGGTTCATGTTTTACAACGGGCAAAGGGTAGACGCTGGGGCTTGTCATAGCGATTGGTCGTTTGGATTGCAAGTTGGTAAACGCTTTGTTCAGATTAAAACCGATAAAAAATGCAATTTGCATGGCACTTACGCGCCAGGCTGGATTGTGTTGGGGAGAGAAAGGGATGATTTGAATAATAATCAAAACCAGAGGATACAAGGCAAAACTATTACGACCAGGGAGGGTAAT
>AVR-Pik_Y34
ATGCGTGTTACCACTTTTAACACATTCCTTCTCACTTTGGGAACTGTCGCTGTCGTCAATGCCGAAACGGGCAACAAATATATAGAAAAACGCGCTATCGACCTAAGTCGAGAGCGAGACCCTAACTTTTTCGACAACGCTGATATTCCTGTACCCGAATGTTTTTGGTTTATGTTTAAAAACAACGTACGTCAAGATGCTGGAACCTGTTACAGCTCTTGGAAAATGGACATGAAAGTTGGTCCAAACTGGGTCCATATTAAATCAGACGATAATTGCAATTTGTCGGGCGACTTCCCTCCAGGTTGGATTGTTTTGGGGAAAAAAAGGCCCGGCTTT
>APikL2_Y34
ATGCGTCTTGTCACTTTTAACACAGTTTTCCTCACTTTGGGAACCATTAGTATTGTTAACGCTCAAAATGAGTACCTAGATGCGAAAAAGCACGGTATTGACCTAAGCCGAGAACGAGCCCCAAACTTTGTCGACCACCCTGGTATTCCTCCATCCGACTGCTTTTGGTTTTTGTATAAAAACTACGTTCGACAAGATGCCGGGGTTTGTCAGAGCGATTGGTCGTTCGACATGAAAATTGGTCAATACTGGGTTACTATCCATACAGACGAGGGTTGCAGATTGTCAGGCATTATCCCTGCAGGCTGGCTTATTCTGGGAATAAAAAGGCTCGGCTTT
>APikL4_z2-1
ATGCGTTTTACCACTTTCAACGCTTTTTTTCTTAGTCTGGGAACTATTGCTACCGTTAACGCTAGAAAAGACAATGAAATTATGCGAAAAGGTGGTATCGACCTAAGCCGAGAACCCGATCCGAATTTCATCGACCACGCTGGTACTCCCCCGGCCGAATGCTTTTGGTTTATGTATTACAACGGGCAAAGGATAGATGCTGGGACTTGCTATAGCGCTTGGTCGTTTGGATTGAAAGTTGGTTCAAGTTTTGTTGATATTAAAACAGATGAAGATTGCAATTTGTATGGCACTTACGCGCCAGGCTGGATTGTTTTGGGCAAAAAAAGGCCTGGCTTT
>APikL2_z2-1
ATGCGTCTTGTCACTTTTAACACAGTTTTCCTCACTTTGGGAACCATTAGTATTGTTAACGCTCAAAATGAGTACCTAGATGCGAAAAAGCACGGTATTGACCTAAGCCGAGAACGAGCCCCAAACTTTGTCGACCACCCTGGTATTCCTCCATCCGACTGCTTTTGGTTTTTGTATAAAAACTACGTTCGACAAGATGCCGGGGTTTGTCAGAGCGATTGGTCGTTCGACATGAAAATTGGTCAATACTGGGTTACTATCCATACAGACGAGGGTTGCAGATTGTCAGGCATTATCCCTGCAGGCTGGCTTATTCTGGGAATAAAAAGGCTCGGCTTT
